# Supplementary material for: A glimpse on the pattern of rodent diversification: a phylogenetic approach
Source: BMC Evol Biol. 2012 Jun 14;12:88. doi: 10.1186/1471-2148-12-88 (PMC3532383; doi:10.1186/1471-2148-12-88)
Supplement: Additional file 14 — ML RaxML topology. [file 1471-2148-12-88-S14.xls]

## Sheet: Sheet1
Suborder	Family	Subfamily	Genus_species_WR2005	NAME_Genbank
SQUIRREL RELATED CLADE	Aplodontiidae		Aplodontia_rufa	Aplodontia_rufa
SQUIRREL RELATED CLADE	Gliridae	Glirinae	Glirulus_japonicus	Glirulus_japonicus
SQUIRREL RELATED CLADE	Gliridae	Glirinae	Glis_glis	Myoxus_glis
SQUIRREL RELATED CLADE	Gliridae	Graphiurinae	Graphiurus_angolensis
SQUIRREL RELATED CLADE	Gliridae	Graphiurinae	Graphiurus_christyi
SQUIRREL RELATED CLADE	Gliridae	Graphiurinae	Graphiurus_crassicaudatus
SQUIRREL RELATED CLADE	Gliridae	Graphiurinae	Graphiurus_johnstoni	Graphiurus_johnstoni
SQUIRREL RELATED CLADE	Gliridae	Graphiurinae	Graphiurus_kelleni	Graphiurus_kelleni
SQUIRREL RELATED CLADE	Gliridae	Graphiurinae	Graphiurus_lorraineus	Graphiurus_lorraineus
SQUIRREL RELATED CLADE	Gliridae	Graphiurinae	Graphiurus_microtis	Graphiurus_microtis
SQUIRREL RELATED CLADE	Gliridae	Graphiurinae	Graphiurus_monardi
SQUIRREL RELATED CLADE	Gliridae	Graphiurinae	Graphiurus_murinus	Graphiurus_murinus
SQUIRREL RELATED CLADE	Gliridae	Graphiurinae	Graphiurus_nagtglasii
SQUIRREL RELATED CLADE	Gliridae	Graphiurinae	Graphiurus_ocularis	Graphiurus_ocularis
SQUIRREL RELATED CLADE	Gliridae	Graphiurinae	Graphiurus_platyops	Graphiurus_platyops
SQUIRREL RELATED CLADE	Gliridae	Graphiurinae	Graphiurus_rupicola
SQUIRREL RELATED CLADE	Gliridae	Graphiurinae	Graphiurus_surdus
SQUIRREL RELATED CLADE	Gliridae	Leithiinae	Chaetocauda_sichuanensis
SQUIRREL RELATED CLADE	Gliridae	Leithiinae	Dryomys_laniger	Dryomys_laniger
SQUIRREL RELATED CLADE	Gliridae	Leithiinae	Dryomys_niethammeri
SQUIRREL RELATED CLADE	Gliridae	Leithiinae	Dryomys_nitedula	Dryomys_nitedula
SQUIRREL RELATED CLADE	Gliridae	Leithiinae	Eliomys_melanurus	Eliomys_melanurus
SQUIRREL RELATED CLADE	Gliridae	Leithiinae	Eliomys_munbyanus
SQUIRREL RELATED CLADE	Gliridae	Leithiinae	Eliomys_quercinus	Eliomys_quercinus
SQUIRREL RELATED CLADE	Gliridae	Leithiinae	Muscardinus_avellanarius	Muscardinus_avellanarius
SQUIRREL RELATED CLADE	Gliridae	Leithiinae	Myomimus_personatus
SQUIRREL RELATED CLADE	Gliridae	Leithiinae	Myomimus_roachi	Myomimus_roachi
SQUIRREL RELATED CLADE	Gliridae	Leithiinae	Myomimus_setzeri
SQUIRREL RELATED CLADE	Gliridae	Leithiinae	Selevinia_betpakdalaensis
SQUIRREL RELATED CLADE	Sciuridae	Callosciurinae	Callosciurus_adamsi
SQUIRREL RELATED CLADE	Sciuridae	Callosciurinae	Callosciurus_albescens
SQUIRREL RELATED CLADE	Sciuridae	Callosciurinae	Callosciurus_baluensis
SQUIRREL RELATED CLADE	Sciuridae	Callosciurinae	Callosciurus_caniceps	Callosciurus_caniceps
SQUIRREL RELATED CLADE	Sciuridae	Callosciurinae	Callosciurus_erythraeus	Callosciurus_erythraeus
SQUIRREL RELATED CLADE	Sciuridae	Callosciurinae	Callosciurus_finlaysonii	Callosciurus_finlaysonii
SQUIRREL RELATED CLADE	Sciuridae	Callosciurinae	Callosciurus_inornatus
SQUIRREL RELATED CLADE	Sciuridae	Callosciurinae	Callosciurus_melanogaster
SQUIRREL RELATED CLADE	Sciuridae	Callosciurinae	Callosciurus_nigrovittatus	Callosciurus_nigrovittatus
SQUIRREL RELATED CLADE	Sciuridae	Callosciurinae	Callosciurus_notatus
SQUIRREL RELATED CLADE	Sciuridae	Callosciurinae	Callosciurus_orestes
SQUIRREL RELATED CLADE	Sciuridae	Callosciurinae	Callosciurus_phayrei
SQUIRREL RELATED CLADE	Sciuridae	Callosciurinae	Callosciurus_prevostii	Callosciurus_prevostii
SQUIRREL RELATED CLADE	Sciuridae	Callosciurinae	Callosciurus_pygerythrus
SQUIRREL RELATED CLADE	Sciuridae	Callosciurinae	Callosciurus_quinquestriatus
SQUIRREL RELATED CLADE	Sciuridae	Callosciurinae	Dremomys_everetti
SQUIRREL RELATED CLADE	Sciuridae	Callosciurinae	Dremomys_gularis	Dremomys_gularis
SQUIRREL RELATED CLADE	Sciuridae	Callosciurinae	Dremomys_lokriah	Dremomys_lokriah
SQUIRREL RELATED CLADE	Sciuridae	Callosciurinae	Dremomys_pernyi	Dremomys_pernyi
SQUIRREL RELATED CLADE	Sciuridae	Callosciurinae	Dremomys_pyrrhomerus	Dremomys_pyrrhomerus
SQUIRREL RELATED CLADE	Sciuridae	Callosciurinae	Dremomys_rufigenis	Dremomys_rufigenis
SQUIRREL RELATED CLADE	Sciuridae	Callosciurinae	Exilisciurus_concinnus	Exilisciurus_concinnus
SQUIRREL RELATED CLADE	Sciuridae	Callosciurinae	Exilisciurus_exilis	Exilisciurus_exilis
SQUIRREL RELATED CLADE	Sciuridae	Callosciurinae	Exilisciurus_whiteheadi
SQUIRREL RELATED CLADE	Sciuridae	Callosciurinae	Funambulus_layardi
SQUIRREL RELATED CLADE	Sciuridae	Callosciurinae	Funambulus_palmarum	Funambulus_palmarum
SQUIRREL RELATED CLADE	Sciuridae	Callosciurinae	Funambulus_pennantii	Funambulus_pennantii
SQUIRREL RELATED CLADE	Sciuridae	Callosciurinae	Funambulus_sublineatus
SQUIRREL RELATED CLADE	Sciuridae	Callosciurinae	Funambulus_tristriatus
SQUIRREL RELATED CLADE	Sciuridae	Callosciurinae	Glyphotes_simus	Glyphotes_simus
SQUIRREL RELATED CLADE	Sciuridae	Callosciurinae	Hyosciurus_heinrichi	Hyosciurus_heinrichi
SQUIRREL RELATED CLADE	Sciuridae	Callosciurinae	Hyosciurus_ileile
SQUIRREL RELATED CLADE	Sciuridae	Callosciurinae	Lariscus_hosei
SQUIRREL RELATED CLADE	Sciuridae	Callosciurinae	Lariscus_insignis	Lariscus_insignis
SQUIRREL RELATED CLADE	Sciuridae	Callosciurinae	Lariscus_niobe
SQUIRREL RELATED CLADE	Sciuridae	Callosciurinae	Lariscus_obscurus
SQUIRREL RELATED CLADE	Sciuridae	Callosciurinae	Menetes_berdmorei	Menetes_berdmorei
SQUIRREL RELATED CLADE	Sciuridae	Callosciurinae	Nannosciurus_melanotis	Nannosciurus_melanotis
SQUIRREL RELATED CLADE	Sciuridae	Callosciurinae	Prosciurillus_abstrusus
SQUIRREL RELATED CLADE	Sciuridae	Callosciurinae	Prosciurillus_leucomus
SQUIRREL RELATED CLADE	Sciuridae	Callosciurinae	Prosciurillus_murinus	Prosciurillus_murinus
SQUIRREL RELATED CLADE	Sciuridae	Callosciurinae	Prosciurillus_rosenbergii
SQUIRREL RELATED CLADE	Sciuridae	Callosciurinae	Prosciurillus_weberi
SQUIRREL RELATED CLADE	Sciuridae	Callosciurinae	Rhinosciurus_laticaudatus	Rhinosciurus_laticaudatus
SQUIRREL RELATED CLADE	Sciuridae	Callosciurinae	Rubrisciurus_rubriventer	Rubrisciurus_rubriventer
SQUIRREL RELATED CLADE	Sciuridae	Callosciurinae	Sundasciurus_brookei	Sundasciurus_brookei
SQUIRREL RELATED CLADE	Sciuridae	Callosciurinae	Sundasciurus_davensis
SQUIRREL RELATED CLADE	Sciuridae	Callosciurinae	Sundasciurus_fraterculus	Sundasciurus_fraterculus
SQUIRREL RELATED CLADE	Sciuridae	Callosciurinae	Sundasciurus_hippurus	Sundasciurus_hippurus
SQUIRREL RELATED CLADE	Sciuridae	Callosciurinae	Sundasciurus_hoogstraali	Sundasciurus_hoogstraali
SQUIRREL RELATED CLADE	Sciuridae	Callosciurinae	Sundasciurus_jentinki	Sundasciurus_jentinki
SQUIRREL RELATED CLADE	Sciuridae	Callosciurinae	Sundasciurus_juvencus	Sundasciurus_juvencus
SQUIRREL RELATED CLADE	Sciuridae	Callosciurinae	Sundasciurus_lowii	Sundasciurus_lowii
SQUIRREL RELATED CLADE	Sciuridae	Callosciurinae	Sundasciurus_mindanensis	Sundasciurus_mindanensis
SQUIRREL RELATED CLADE	Sciuridae	Callosciurinae	Sundasciurus_moellendorffi	Sundasciurus_moellendorfi
SQUIRREL RELATED CLADE	Sciuridae	Callosciurinae	Sundasciurus_philippinensis	Sundasciurus_philippinensis
SQUIRREL RELATED CLADE	Sciuridae	Callosciurinae	Sundasciurus_rabori	Sundasciurus_rabori
SQUIRREL RELATED CLADE	Sciuridae	Callosciurinae	Sundasciurus_samarensis	Sundasciurus_samarensis
SQUIRREL RELATED CLADE	Sciuridae	Callosciurinae	Sundasciurus_steerii	Sundasciurus_steerii
SQUIRREL RELATED CLADE	Sciuridae	Callosciurinae	Sundasciurus_tenuis	Sundasciurus_tenuis
SQUIRREL RELATED CLADE	Sciuridae	Callosciurinae	Tamiops_maritimus
SQUIRREL RELATED CLADE	Sciuridae	Callosciurinae	Tamiops_mcclellandii	Tamiops_mcclellandii
SQUIRREL RELATED CLADE	Sciuridae	Callosciurinae	Tamiops_rodolphii
SQUIRREL RELATED CLADE	Sciuridae	Callosciurinae	Tamiops_swinhoei	Tamiops_swinhoei
SQUIRREL RELATED CLADE	Sciuridae	Ratufinae	Ratufa_affinis	Ratufa_affinis
SQUIRREL RELATED CLADE	Sciuridae	Ratufinae	Ratufa_bicolor	Ratufa_bicolor
SQUIRREL RELATED CLADE	Sciuridae	Ratufinae	Ratufa_indica
SQUIRREL RELATED CLADE	Sciuridae	Ratufinae	Ratufa_macroura
SQUIRREL RELATED CLADE	Sciuridae	Sciurillinae	Sciurillus_pusillus	Sciurillus_pusillus
SQUIRREL RELATED CLADE	Sciuridae	Sciurinae	Aeretes_melanopterus	Aeretes_melanopterus
SQUIRREL RELATED CLADE	Sciuridae	Sciurinae	Aeromys_tephromelas	Aeromys_tephromelas
SQUIRREL RELATED CLADE	Sciuridae	Sciurinae	Aeromys_thomasi
SQUIRREL RELATED CLADE	Sciuridae	Sciurinae	Belomys_pearsonii	Belomys_pearsonii
SQUIRREL RELATED CLADE	Sciuridae	Sciurinae	Biswamoyopterus_biswasi
SQUIRREL RELATED CLADE	Sciuridae	Sciurinae	Eoglaucomys_fimbriatus	Eoglaucomys_fimbriatus
SQUIRREL RELATED CLADE	Sciuridae	Sciurinae	Eupetaurus_cinereus	Eupetaurus_cinereus
SQUIRREL RELATED CLADE	Sciuridae	Sciurinae	Glaucomys_sabrinus	Glaucomys_sabrinus
SQUIRREL RELATED CLADE	Sciuridae	Sciurinae	Glaucomys_volans	Glaucomys_volans
SQUIRREL RELATED CLADE	Sciuridae	Sciurinae	Hylopetes_alboniger	Hylopetes_alboniger
SQUIRREL RELATED CLADE	Sciuridae	Sciurinae	Hylopetes_bartelsi
SQUIRREL RELATED CLADE	Sciuridae	Sciurinae	Hylopetes_lepidus	Hylopetes_lepidus
SQUIRREL RELATED CLADE	Sciuridae	Sciurinae	Hylopetes_nigripes	Hylopetes_nigripes
SQUIRREL RELATED CLADE	Sciuridae	Sciurinae	Hylopetes_phayrei	Hylopetes_phayrei
SQUIRREL RELATED CLADE	Sciuridae	Sciurinae	Hylopetes_platyurus
SQUIRREL RELATED CLADE	Sciuridae	Sciurinae	Hylopetes_sipora	Hylopetes_spadiceus
SQUIRREL RELATED CLADE	Sciuridae	Sciurinae	Hylopetes_spadiceus
SQUIRREL RELATED CLADE	Sciuridae	Sciurinae	Hylopetes_winstoni
SQUIRREL RELATED CLADE	Sciuridae	Sciurinae	Iomys_horsfieldii	Iomys_horsfieldi
SQUIRREL RELATED CLADE	Sciuridae	Sciurinae	Iomys_sipora
SQUIRREL RELATED CLADE	Sciuridae	Sciurinae	Microsciurus_alfari	Microsciurus_alfari
SQUIRREL RELATED CLADE	Sciuridae	Sciurinae	Microsciurus_flaviventer	Microsciurus_flaviventer
SQUIRREL RELATED CLADE	Sciuridae	Sciurinae	Microsciurus_mimulus
SQUIRREL RELATED CLADE	Sciuridae	Sciurinae	Microsciurus_santanderensis
SQUIRREL RELATED CLADE	Sciuridae	Sciurinae	Petaurillus_emiliae
SQUIRREL RELATED CLADE	Sciuridae	Sciurinae	Petaurillus_hosei
SQUIRREL RELATED CLADE	Sciuridae	Sciurinae	Petaurillus_kinlochii	Petaurillus_kinlochii
SQUIRREL RELATED CLADE	Sciuridae	Sciurinae	Petaurista_alborufus	Petaurista_alborufus
SQUIRREL RELATED CLADE	Sciuridae	Sciurinae	Petaurista_elegans	Petaurista_elegans
SQUIRREL RELATED CLADE	Sciuridae	Sciurinae	Petaurista_leucogenys	Petaurista_leucogenys
SQUIRREL RELATED CLADE	Sciuridae	Sciurinae	Petaurista_magnificus
SQUIRREL RELATED CLADE	Sciuridae	Sciurinae	Petaurista_nobilis
SQUIRREL RELATED CLADE	Sciuridae	Sciurinae	Petaurista_petaurista	Petaurista_petaurista
SQUIRREL RELATED CLADE	Sciuridae	Sciurinae	Petaurista_philippensis	Petaurista_philippensis
SQUIRREL RELATED CLADE	Sciuridae	Sciurinae	Petaurista_xanthotis	Petaurista_xanthotis
SQUIRREL RELATED CLADE	Sciuridae	Sciurinae	Petinomys_crinitus
SQUIRREL RELATED CLADE	Sciuridae	Sciurinae	Petinomys_fuscocapillus
SQUIRREL RELATED CLADE	Sciuridae	Sciurinae	Petinomys_genibarbis
SQUIRREL RELATED CLADE	Sciuridae	Sciurinae	Petinomys_hageni
SQUIRREL RELATED CLADE	Sciuridae	Sciurinae	Petinomys_lugens
SQUIRREL RELATED CLADE	Sciuridae	Sciurinae	Petinomys_mindanensis
SQUIRREL RELATED CLADE	Sciuridae	Sciurinae	Petinomys_sagitta
SQUIRREL RELATED CLADE	Sciuridae	Sciurinae	Petinomys_setosus	Petinomys_setosus
SQUIRREL RELATED CLADE	Sciuridae	Sciurinae	Petinomys_vordermanni
SQUIRREL RELATED CLADE	Sciuridae	Sciurinae	Pteromys_momonga	Pteromys_momonga
SQUIRREL RELATED CLADE	Sciuridae	Sciurinae	Pteromys_volans	Pteromys_volans
SQUIRREL RELATED CLADE	Sciuridae	Sciurinae	Pteromyscus_pulverulentus	Pteromyscus_pulverulentus
SQUIRREL RELATED CLADE	Sciuridae	Sciurinae	Rheithrosciurus_macrotis	Rheithrosciurus_macrotis
SQUIRREL RELATED CLADE	Sciuridae	Sciurinae	Sciurus_aberti	Sciurus_aberti
SQUIRREL RELATED CLADE	Sciuridae	Sciurinae	Sciurus_aestuans	Sciurus_aestuans
SQUIRREL RELATED CLADE	Sciuridae	Sciurinae	Sciurus_alleni
SQUIRREL RELATED CLADE	Sciuridae	Sciurinae	Sciurus_anomalus
SQUIRREL RELATED CLADE	Sciuridae	Sciurinae	Sciurus_arizonensis
SQUIRREL RELATED CLADE	Sciuridae	Sciurinae	Sciurus_aureogaster
SQUIRREL RELATED CLADE	Sciuridae	Sciurinae	Sciurus_carolinensis	Sciurus_carolinensis
SQUIRREL RELATED CLADE	Sciuridae	Sciurinae	Sciurus_colliaei
SQUIRREL RELATED CLADE	Sciuridae	Sciurinae	Sciurus_deppei
SQUIRREL RELATED CLADE	Sciuridae	Sciurinae	Sciurus_flammifer
SQUIRREL RELATED CLADE	Sciuridae	Sciurinae	Sciurus_gilvigularis
SQUIRREL RELATED CLADE	Sciuridae	Sciurinae	Sciurus_granatensis	Sciurus_granatensis
SQUIRREL RELATED CLADE	Sciuridae	Sciurinae	Sciurus_griseus	Sciurus_griseus
SQUIRREL RELATED CLADE	Sciuridae	Sciurinae	Sciurus_ignitus	Sciurus_ignitus
SQUIRREL RELATED CLADE	Sciuridae	Sciurinae	Sciurus_igniventris
SQUIRREL RELATED CLADE	Sciuridae	Sciurinae	Sciurus_lis	Sciurus_lis
SQUIRREL RELATED CLADE	Sciuridae	Sciurinae	Sciurus_nayaritensis
SQUIRREL RELATED CLADE	Sciuridae	Sciurinae	Sciurus_niger	Sciurus_niger
SQUIRREL RELATED CLADE	Sciuridae	Sciurinae	Sciurus_oculatus
SQUIRREL RELATED CLADE	Sciuridae	Sciurinae	Sciurus_pucheranii
SQUIRREL RELATED CLADE	Sciuridae	Sciurinae	Sciurus_pyrrhinus
SQUIRREL RELATED CLADE	Sciuridae	Sciurinae	Sciurus_richmondi
SQUIRREL RELATED CLADE	Sciuridae	Sciurinae	Sciurus_sanborni
SQUIRREL RELATED CLADE	Sciuridae	Sciurinae	Sciurus_spadiceus
SQUIRREL RELATED CLADE	Sciuridae	Sciurinae	Sciurus_stramineus	Sciurus_stramineus
SQUIRREL RELATED CLADE	Sciuridae	Sciurinae	Sciurus_variegatoides	Sciurus_variegatoides
SQUIRREL RELATED CLADE	Sciuridae	Sciurinae	Sciurus_vulgaris	Sciurus_vulgaris
SQUIRREL RELATED CLADE	Sciuridae	Sciurinae	Sciurus_yucatanensis
SQUIRREL RELATED CLADE	Sciuridae	Sciurinae	Syntheosciurus_brochus	Syntheosciurus_brochus
SQUIRREL RELATED CLADE	Sciuridae	Sciurinae	Tamiasciurus_douglasii	Tamiasciurus_douglasii
SQUIRREL RELATED CLADE	Sciuridae	Sciurinae	Tamiasciurus_hudsonicus	Tamiasciurus_hudsonicus
SQUIRREL RELATED CLADE	Sciuridae	Sciurinae	Tamiasciurus_mearnsi	Tamiasciurus_mearnsi
SQUIRREL RELATED CLADE	Sciuridae	Sciurinae	Trogopterus_xanthipes	Trogopterus_xanthipes
SQUIRREL RELATED CLADE	Sciuridae	Xerinae	Ammospermophilus_harrisii	Ammospermophilus_harrisii
SQUIRREL RELATED CLADE	Sciuridae	Xerinae	Ammospermophilus_insularis	Ammospermophilus_insularis
SQUIRREL RELATED CLADE	Sciuridae	Xerinae	Ammospermophilus_interpres	Ammospermophilus_interpres
SQUIRREL RELATED CLADE	Sciuridae	Xerinae	Ammospermophilus_leucurus	Ammospermophilus_leucurus
SQUIRREL RELATED CLADE	Sciuridae	Xerinae	Ammospermophilus_nelsoni
SQUIRREL RELATED CLADE	Sciuridae	Xerinae	Atlantoxerus_getulus	Atlantoxerus_getulus
SQUIRREL RELATED CLADE	Sciuridae	Xerinae	Cynomys_gunnisoni	Cynomys_gunnisoni
SQUIRREL RELATED CLADE	Sciuridae	Xerinae	Cynomys_leucurus	Cynomys_leucurus
SQUIRREL RELATED CLADE	Sciuridae	Xerinae	Cynomys_ludovicianus	Cynomys_ludovicianus
SQUIRREL RELATED CLADE	Sciuridae	Xerinae	Cynomys_mexicanus	Cynomys_mexicanus
SQUIRREL RELATED CLADE	Sciuridae	Xerinae	Cynomys_parvidens	Cynomys_parvidens
SQUIRREL RELATED CLADE	Sciuridae	Xerinae	Epixerus_ebii	Epixerus_wilsoni
SQUIRREL RELATED CLADE	Sciuridae	Xerinae	Funisciurus_anerythrus	Funisciurus_spce
SQUIRREL RELATED CLADE	Sciuridae	Xerinae	Funisciurus_bayonii
SQUIRREL RELATED CLADE	Sciuridae	Xerinae	Funisciurus_carruthersi
SQUIRREL RELATED CLADE	Sciuridae	Xerinae	Funisciurus_congicus
SQUIRREL RELATED CLADE	Sciuridae	Xerinae	Funisciurus_isabella
SQUIRREL RELATED CLADE	Sciuridae	Xerinae	Funisciurus_lemniscatus
SQUIRREL RELATED CLADE	Sciuridae	Xerinae	Funisciurus_leucogenys
SQUIRREL RELATED CLADE	Sciuridae	Xerinae	Funisciurus_pyrropus
SQUIRREL RELATED CLADE	Sciuridae	Xerinae	Funisciurus_substriatus
SQUIRREL RELATED CLADE	Sciuridae	Xerinae	Heliosciurus_gambianus
SQUIRREL RELATED CLADE	Sciuridae	Xerinae	Heliosciurus_mutabilis
SQUIRREL RELATED CLADE	Sciuridae	Xerinae	Heliosciurus_punctatus
SQUIRREL RELATED CLADE	Sciuridae	Xerinae	Heliosciurus_rufobrachium
SQUIRREL RELATED CLADE	Sciuridae	Xerinae	Heliosciurus_ruwenzorii	Heliosciurus_ruwenzorii
SQUIRREL RELATED CLADE	Sciuridae	Xerinae	Heliosciurus_undulatus	Heliosciurus_undulatus
SQUIRREL RELATED CLADE	Sciuridae	Xerinae	Marmota_baibacina	Marmota_baibacina
SQUIRREL RELATED CLADE	Sciuridae	Xerinae	Marmota_bobak	Marmota_bobak
SQUIRREL RELATED CLADE	Sciuridae	Xerinae	Marmota_broweri	Marmota_broweri
SQUIRREL RELATED CLADE	Sciuridae	Xerinae	Marmota_caligata	Marmota_caligata
SQUIRREL RELATED CLADE	Sciuridae	Xerinae	Marmota_camtschatica	Marmota_camtschatica
SQUIRREL RELATED CLADE	Sciuridae	Xerinae	Marmota_caudata	Marmota_caudata
SQUIRREL RELATED CLADE	Sciuridae	Xerinae	Marmota_flaviventris	Marmota_flaviventris
SQUIRREL RELATED CLADE	Sciuridae	Xerinae	Marmota_himalayana	Marmota_himalayana
SQUIRREL RELATED CLADE	Sciuridae	Xerinae	Marmota_marmota	Marmota_marmota
SQUIRREL RELATED CLADE	Sciuridae	Xerinae	Marmota_menzbieri	Marmota_menzbieri
SQUIRREL RELATED CLADE	Sciuridae	Xerinae	Marmota_monax	Marmota_monax
SQUIRREL RELATED CLADE	Sciuridae	Xerinae	Marmota_olympus	Marmota_olympus
SQUIRREL RELATED CLADE	Sciuridae	Xerinae	Marmota_sibirica	Marmota_sibirica
SQUIRREL RELATED CLADE	Sciuridae	Xerinae	Marmota_vancouverensis	Marmota_vancouverensis
SQUIRREL RELATED CLADE	Sciuridae	Xerinae	Myosciurus_pumilio	Myosciurus_pumilio
SQUIRREL RELATED CLADE	Sciuridae	Xerinae	Paraxerus_alexandri	Paraxerus_alexandri
SQUIRREL RELATED CLADE	Sciuridae	Xerinae	Paraxerus_boehmi
SQUIRREL RELATED CLADE	Sciuridae	Xerinae	Paraxerus_cepapi	Paraxerus_cepapi
SQUIRREL RELATED CLADE	Sciuridae	Xerinae	Paraxerus_cooperi
SQUIRREL RELATED CLADE	Sciuridae	Xerinae	Paraxerus_flavovittis
SQUIRREL RELATED CLADE	Sciuridae	Xerinae	Paraxerus_lucifer
SQUIRREL RELATED CLADE	Sciuridae	Xerinae	Paraxerus_ochraceus	Paraxerus_ochraceus
SQUIRREL RELATED CLADE	Sciuridae	Xerinae	Paraxerus_palliatus
SQUIRREL RELATED CLADE	Sciuridae	Xerinae	Paraxerus_poensis
SQUIRREL RELATED CLADE	Sciuridae	Xerinae	Paraxerus_vexillarius	Paraxerus_vexillarius
SQUIRREL RELATED CLADE	Sciuridae	Xerinae	Paraxerus_vincenti
SQUIRREL RELATED CLADE	Sciuridae	Xerinae	Protoxerus_aubinnii
SQUIRREL RELATED CLADE	Sciuridae	Xerinae	Protoxerus_stangeri	Protoxerus_stangeri
SQUIRREL RELATED CLADE	Sciuridae	Xerinae	Sciurotamias_davidianus	Sciurotamias_davidianus
SQUIRREL RELATED CLADE	Sciuridae	Xerinae	Sciurotamias_forresti
SQUIRREL RELATED CLADE	Sciuridae	Xerinae	Spermophilopsis_leptodactylus	Spermophilopsis_leptodactylus
SQUIRREL RELATED CLADE	Sciuridae	Xerinae	Spermophilus_adocetus	Spermophilus_adocetus
SQUIRREL RELATED CLADE	Sciuridae	Xerinae	Spermophilus_alashanicus	Spermophilus_alashanicus
SQUIRREL RELATED CLADE	Sciuridae	Xerinae	Spermophilus_annulatus	Spermophilus_annulatus
SQUIRREL RELATED CLADE	Sciuridae	Xerinae	Spermophilus_armatus	Spermophilus_armatus
SQUIRREL RELATED CLADE	Sciuridae	Xerinae	Spermophilus_atricapillus	Spermophilus_atricapillus
SQUIRREL RELATED CLADE	Sciuridae	Xerinae	Spermophilus_beecheyi	Spermophilus_beecheyi
SQUIRREL RELATED CLADE	Sciuridae	Xerinae	Spermophilus_beldingi	Spermophilus_beldingi
SQUIRREL RELATED CLADE	Sciuridae	Xerinae	Spermophilus_brevicauda
SQUIRREL RELATED CLADE	Sciuridae	Xerinae	Spermophilus_brunneus	Spermophilus_brunneus
SQUIRREL RELATED CLADE	Sciuridae	Xerinae	Spermophilus_canus
SQUIRREL RELATED CLADE	Sciuridae	Xerinae	Spermophilus_citellus	Spermophilus_citellus
SQUIRREL RELATED CLADE	Sciuridae	Xerinae	Spermophilus_columbianus	Spermophilus_columbianus
SQUIRREL RELATED CLADE	Sciuridae	Xerinae	Spermophilus_dauricus	Spermophilus_dauricus
SQUIRREL RELATED CLADE	Sciuridae	Xerinae	Spermophilus_elegans	Spermophilus_elegans
SQUIRREL RELATED CLADE	Sciuridae	Xerinae	Spermophilus_erythrogenys	Spermophilus_erythrogenys
SQUIRREL RELATED CLADE	Sciuridae	Xerinae	Spermophilus_franklinii	Spermophilus_franklinii
SQUIRREL RELATED CLADE	Sciuridae	Xerinae	Spermophilus_fulvus	Spermophilus_fulvus
SQUIRREL RELATED CLADE	Sciuridae	Xerinae	Spermophilus_lateralis	Spermophilus_lateralis
SQUIRREL RELATED CLADE	Sciuridae	Xerinae	Spermophilus_madrensis	Spermophilus_madrensis
SQUIRREL RELATED CLADE	Sciuridae	Xerinae	Spermophilus_major	Spermophilus_major
SQUIRREL RELATED CLADE	Sciuridae	Xerinae	Spermophilus_mexicanus	Spermophilus_mexicanus
SQUIRREL RELATED CLADE	Sciuridae	Xerinae	Spermophilus_mohavensis	Xerospermophilus_mohavensis
SQUIRREL RELATED CLADE	Sciuridae	Xerinae	Spermophilus_mollis
SQUIRREL RELATED CLADE	Sciuridae	Xerinae	Spermophilus_musicus	Spermophilus_musicus
SQUIRREL RELATED CLADE	Sciuridae	Xerinae	Spermophilus_pallidicauda	Spermophilus_pallidicauda
SQUIRREL RELATED CLADE	Sciuridae	Xerinae	Spermophilus_parryii	Spermophilus_parryii
SQUIRREL RELATED CLADE	Sciuridae	Xerinae	Spermophilus_perotensis	Spermophilus_perotensis
SQUIRREL RELATED CLADE	Sciuridae	Xerinae	Spermophilus_pygmaeus	Spermophilus_pygmaeus
SQUIRREL RELATED CLADE	Sciuridae	Xerinae	Spermophilus_ralli
SQUIRREL RELATED CLADE	Sciuridae	Xerinae	Spermophilus_relictus	Spermophilus_relictus
SQUIRREL RELATED CLADE	Sciuridae	Xerinae	Spermophilus_richardsonii	Spermophilus_richardsonii
SQUIRREL RELATED CLADE	Sciuridae	Xerinae	Spermophilus_saturatus	Spermophilus_saturatus
SQUIRREL RELATED CLADE	Sciuridae	Xerinae	Spermophilus_spilosoma	Spermophilus_spilosoma
SQUIRREL RELATED CLADE	Sciuridae	Xerinae	Spermophilus_suslicus	Spermophilus_suslicus
SQUIRREL RELATED CLADE	Sciuridae	Xerinae	Spermophilus_tereticaudus	Xerospermophilus_tereticaudus
SQUIRREL RELATED CLADE	Sciuridae	Xerinae	Spermophilus_townsendii	Spermophilus_townsendi
SQUIRREL RELATED CLADE	Sciuridae	Xerinae	Spermophilus_tridecemlineatus	Spermophilus_tridecemlineatus
SQUIRREL RELATED CLADE	Sciuridae	Xerinae	Spermophilus_undulatus	Spermophilus_undulatus
SQUIRREL RELATED CLADE	Sciuridae	Xerinae	Spermophilus_variegatus	Spermophilus_variegatus
SQUIRREL RELATED CLADE	Sciuridae	Xerinae	Spermophilus_washingtoni	Spermophilus_washingtoni
SQUIRREL RELATED CLADE	Sciuridae	Xerinae	Spermophilus_xanthoprymnus	Spermophilus_xanthoprymnus
SQUIRREL RELATED CLADE	Sciuridae	Xerinae	Tamias_alpinus	Tamias_alpinus
SQUIRREL RELATED CLADE	Sciuridae	Xerinae	Tamias_amoenus	Tamias_amoenus
SQUIRREL RELATED CLADE	Sciuridae	Xerinae	Tamias_bulleri	Tamias_bulleri
SQUIRREL RELATED CLADE	Sciuridae	Xerinae	Tamias_canipes	Tamias_canipes
SQUIRREL RELATED CLADE	Sciuridae	Xerinae	Tamias_cinereicollis	Tamias_cinereicollis
SQUIRREL RELATED CLADE	Sciuridae	Xerinae	Tamias_dorsalis	Tamias_dorsalis
SQUIRREL RELATED CLADE	Sciuridae	Xerinae	Tamias_durangae	Tamias_durangae
SQUIRREL RELATED CLADE	Sciuridae	Xerinae	Tamias_merriami	Tamias_merriami
SQUIRREL RELATED CLADE	Sciuridae	Xerinae	Tamias_minimus	Tamias_minimus
SQUIRREL RELATED CLADE	Sciuridae	Xerinae	Tamias_obscurus	Tamias_obscurus
SQUIRREL RELATED CLADE	Sciuridae	Xerinae	Tamias_ochrogenys	Tamias_ochrogenys
SQUIRREL RELATED CLADE	Sciuridae	Xerinae	Tamias_palmeri	Tamias_palmeri
SQUIRREL RELATED CLADE	Sciuridae	Xerinae	Tamias_panamintinus	Tamias_panamintinus
SQUIRREL RELATED CLADE	Sciuridae	Xerinae	Tamias_quadrimaculatus	Tamias_quadrimaculatus
SQUIRREL RELATED CLADE	Sciuridae	Xerinae	Tamias_quadrivittatus	Tamias_quadrivittatus
SQUIRREL RELATED CLADE	Sciuridae	Xerinae	Tamias_ruficaudus	Tamias_ruficaudus
SQUIRREL RELATED CLADE	Sciuridae	Xerinae	Tamias_rufus	Tamias_rufus
SQUIRREL RELATED CLADE	Sciuridae	Xerinae	Tamias_senex	Tamias_senex
SQUIRREL RELATED CLADE	Sciuridae	Xerinae	Tamias_sibiricus	Tamias_sibiricus
SQUIRREL RELATED CLADE	Sciuridae	Xerinae	Tamias_siskiyou	Tamias_siskiyou
SQUIRREL RELATED CLADE	Sciuridae	Xerinae	Tamias_sonomae	Tamias_sonomae
SQUIRREL RELATED CLADE	Sciuridae	Xerinae	Tamias_speciosus
SQUIRREL RELATED CLADE	Sciuridae	Xerinae	Tamias_striatus	Tamias_striatus
SQUIRREL RELATED CLADE	Sciuridae	Xerinae	Tamias_townsendii	Tamias_townsendii
SQUIRREL RELATED CLADE	Sciuridae	Xerinae	Tamias_umbrinus	Tamias_umbrinus
SQUIRREL RELATED CLADE	Sciuridae	Xerinae	Xerus_erythropus	Xerus_erythropus
SQUIRREL RELATED CLADE	Sciuridae	Xerinae	Xerus_inauris	Xerus_inauris
SQUIRREL RELATED CLADE	Sciuridae	Xerinae	Xerus_princeps	Xerus_princeps
SQUIRREL RELATED CLADE	Sciuridae	Xerinae	Xerus_rutilus	Xerus_rutilus
CTENOHYSTRICA	Abrocomidae		Abrocoma_bennettii	Abrocoma_bennettii
CTENOHYSTRICA	Abrocomidae		Abrocoma_boliviensis
CTENOHYSTRICA	Abrocomidae		Abrocoma_budini
CTENOHYSTRICA	Abrocomidae		Abrocoma_cinerea	Abrocoma_cinerea
CTENOHYSTRICA	Abrocomidae		Abrocoma_famatina
CTENOHYSTRICA	Abrocomidae		Abrocoma_shistacea
CTENOHYSTRICA	Abrocomidae		Abrocoma_uspallata
CTENOHYSTRICA	Abrocomidae		Abrocoma_vaccarum
CTENOHYSTRICA	Abrocomidae		Cuscomys_ashaninka
CTENOHYSTRICA	Abrocomidae		Cuscomys_oblativa
CTENOHYSTRICA	Bathyergidae	Bathyerginae	Bathyergus_janetta	Bathyergus_janetta
CTENOHYSTRICA	Bathyergidae	Bathyerginae	Bathyergus_suillus	Bathyergus_suillus
CTENOHYSTRICA	Bathyergidae	Bathyerginae	Cryptomys_amatus
CTENOHYSTRICA	Bathyergidae	Bathyerginae	Cryptomys_anselli	Fukomys_anselli
CTENOHYSTRICA	Bathyergidae	Bathyerginae	Cryptomys_bocagei	Fukomys_bocagei
CTENOHYSTRICA	Bathyergidae	Bathyerginae	Cryptomys_damarensis	Fukomys_damarensis
CTENOHYSTRICA	Bathyergidae	Bathyerginae	Cryptomys_darlingi	Fukomys_darlingi
CTENOHYSTRICA	Bathyergidae	Bathyerginae	Cryptomys_foxi	Fukomys_foxi
CTENOHYSTRICA	Bathyergidae	Bathyerginae	Cryptomys_hottentotus	Cryptomys_hottentotus
CTENOHYSTRICA	Bathyergidae	Bathyerginae	Cryptomys_kafuensis	Fukomys_kafuensis
CTENOHYSTRICA	Bathyergidae	Bathyerginae	Cryptomys_mechowi	Fukomys_mechowii
CTENOHYSTRICA	Bathyergidae	Bathyerginae	Cryptomys_ochraceocinereus	Fukomys_ochraceocinereus
CTENOHYSTRICA	Bathyergidae	Bathyerginae	Cryptomys_zechi
CTENOHYSTRICA	Bathyergidae	Bathyerginae	Georychus_capensis	Georychus_capensis
CTENOHYSTRICA	Bathyergidae	Bathyerginae	Heliophobius_argenteocinereus	Heliophobius_argenteocinereus
CTENOHYSTRICA	Bathyergidae	Heterocephalinae	Heterocephalus_glaber	Heterocephalus_glaber
CTENOHYSTRICA	Capromyidae	Capromyinae	Capromys_gundlachianus
CTENOHYSTRICA	Capromyidae	Capromyinae	Capromys_pilorides	Capromys_pilorides
CTENOHYSTRICA	Capromyidae	Capromyinae	Geocapromys_brownii
CTENOHYSTRICA	Capromyidae	Capromyinae	Geocapromys_ingrahami
CTENOHYSTRICA	Capromyidae	Capromyinae	Geocapromys_thoracatus
CTENOHYSTRICA	Capromyidae	Capromyinae	Mesocapromys_angelcabrerai
CTENOHYSTRICA	Capromyidae	Capromyinae	Mesocapromys_auritus
CTENOHYSTRICA	Capromyidae	Capromyinae	Mesocapromys_melanurus
CTENOHYSTRICA	Capromyidae	Capromyinae	Mesocapromys_nanus
CTENOHYSTRICA	Capromyidae	Capromyinae	Mesocapromys_sanfelipensis
CTENOHYSTRICA	Capromyidae	Capromyinae	Mysateles_garridoi
CTENOHYSTRICA	Capromyidae	Capromyinae	Mysateles_meridionalis
CTENOHYSTRICA	Capromyidae	Capromyinae	Mysateles_prehensilis
CTENOHYSTRICA	Capromyidae	Hexolobodontinae	Hexolobodon_phenax
CTENOHYSTRICA	Capromyidae	Isolobodontinae	Isolobodon_montanus
CTENOHYSTRICA	Capromyidae	Isolobodontinae	Isolobodon_portoricensis
CTENOHYSTRICA	Capromyidae	Plagiodontinae	Plagiodontia_aedium
CTENOHYSTRICA	Capromyidae	Plagiodontinae	Plagiodontia_araeum
CTENOHYSTRICA	Capromyidae	Plagiodontinae	Plagiodontia_ipnaeum
CTENOHYSTRICA	Capromyidae	Plagiodontinae	Rhizoplagiodontia_lemkei
CTENOHYSTRICA	Caviidae	Caviinae	Cavia_aperea	Cavia_aperea
CTENOHYSTRICA	Caviidae	Caviinae	Cavia_fulgida	Cavia_fulgida
CTENOHYSTRICA	Caviidae	Caviinae	Cavia_intermedia
CTENOHYSTRICA	Caviidae	Caviinae	Cavia_magna	Cavia_magna
CTENOHYSTRICA	Caviidae	Caviinae	Cavia_porcellus	Cavia_porcellus
CTENOHYSTRICA	Caviidae	Caviinae	Cavia_tschudii	Cavia_tschudii
CTENOHYSTRICA	Caviidae	Caviinae	Galea_flavidens
CTENOHYSTRICA	Caviidae	Caviinae	Galea_musteloides	Galea_musteloides
CTENOHYSTRICA	Caviidae	Caviinae	Galea_spixii	Galea_spixii
CTENOHYSTRICA	Caviidae	Caviinae	Microcavia_australis	Microcavia_australis
CTENOHYSTRICA	Caviidae	Caviinae	Microcavia_niata	Microcavia_niata
CTENOHYSTRICA	Caviidae	Caviinae	Microcavia_shiptoni
CTENOHYSTRICA	Caviidae	Dolichotinae	Dolichotis_patagonum	Dolichotis_patagonum
CTENOHYSTRICA	Caviidae	Dolichotinae	Dolichotis_salinicola	Dolichotis_salinicola
CTENOHYSTRICA	Caviidae	Hydrochoerinae	Hydrochoeris_hydrochaeris	Hydrochoerus_hydrochaeris
CTENOHYSTRICA	Caviidae	Hydrochoerinae	Hydrochoeris_isthmius
CTENOHYSTRICA	Caviidae	Hydrochoerinae	Kerodon_acrobata	Kerodon_rupestris
CTENOHYSTRICA	Caviidae	Hydrochoerinae	Kerodon_rupestris
CTENOHYSTRICA	Chinchillidae		Chinchilla_chinchilla	Chinchilla_brevicaudata
CTENOHYSTRICA	Chinchillidae		Chinchilla_lanigera	Chinchilla_lanigera
CTENOHYSTRICA	Chinchillidae		Lagidium_peruanum	Lagidium_peruanum
CTENOHYSTRICA	Chinchillidae		Lagidium_viscacia	Lagidium_viscacia_boxi
CTENOHYSTRICA	Chinchillidae		Lagidium_wolffsohni	Lagidium_wolffsohni
CTENOHYSTRICA	Chinchillidae		Lagostomus_crassus
CTENOHYSTRICA	Chinchillidae		Lagostomus_maximus	Lagostomus_maximus
CTENOHYSTRICA	Ctenodactylidae		Ctenodactylus_gundi	Ctenodactylus_gundi
CTENOHYSTRICA	Ctenodactylidae		Ctenodactylus_vali	Ctenodactylus_vali
CTENOHYSTRICA	Ctenodactylidae		Felovia_vae
CTENOHYSTRICA	Ctenodactylidae		Massoutiera_mzabi	Massoutiera_mzabi
CTENOHYSTRICA	Ctenodactylidae		Pectinator_spekei
CTENOHYSTRICA	Ctenomyidae		Ctenomys_argentinus	Ctenomys_argentinus
CTENOHYSTRICA	Ctenomyidae		Ctenomys_australis	Ctenomys_australis
CTENOHYSTRICA	Ctenomyidae		Ctenomys_azarae	Ctenomys_azarae
CTENOHYSTRICA	Ctenomyidae		Ctenomys_bergi	Ctenomys_bergi
CTENOHYSTRICA	Ctenomyidae		Ctenomys_boliviensis	Ctenomys_boliviensis
CTENOHYSTRICA	Ctenomyidae		Ctenomys_bonettoi	Ctenomys_bonettoi
CTENOHYSTRICA	Ctenomyidae		Ctenomys_brasiliensis
CTENOHYSTRICA	Ctenomyidae		Ctenomys_budini
CTENOHYSTRICA	Ctenomyidae		Ctenomys_colburni
CTENOHYSTRICA	Ctenomyidae		Ctenomys_coludo
CTENOHYSTRICA	Ctenomyidae		Ctenomys_conoveri	Ctenomys_conoveri
CTENOHYSTRICA	Ctenomyidae		Ctenomys_coyhaiquensis	Ctenomys_coyhaiquensis
CTENOHYSTRICA	Ctenomyidae		Ctenomys_dorbignyi	Ctenomys_dorbignyi
CTENOHYSTRICA	Ctenomyidae		Ctenomys_dorsalis
CTENOHYSTRICA	Ctenomyidae		Ctenomys_emilianus
CTENOHYSTRICA	Ctenomyidae		Ctenomys_famosus
CTENOHYSTRICA	Ctenomyidae		Ctenomys_flamarioni	Ctenomys_flamarioni
CTENOHYSTRICA	Ctenomyidae		Ctenomys_fochi
CTENOHYSTRICA	Ctenomyidae		Ctenomys_fodax
CTENOHYSTRICA	Ctenomyidae		Ctenomys_frater	Ctenomys_frater
CTENOHYSTRICA	Ctenomyidae		Ctenomys_fulvus	Ctenomys_fulvus
CTENOHYSTRICA	Ctenomyidae		Ctenomys_goodfellowi	Ctenomys_goodfellowi
CTENOHYSTRICA	Ctenomyidae		Ctenomys_haigi	Ctenomys_haigi
CTENOHYSTRICA	Ctenomyidae		Ctenomys_johannis
CTENOHYSTRICA	Ctenomyidae		Ctenomys_juris	Ctenomys_juris
CTENOHYSTRICA	Ctenomyidae		Ctenomys_knighti
CTENOHYSTRICA	Ctenomyidae		Ctenomys_lami
CTENOHYSTRICA	Ctenomyidae		Ctenomys_latro	Ctenomys_latro
CTENOHYSTRICA	Ctenomyidae		Ctenomys_leucodon	Ctenomys_leucodon
CTENOHYSTRICA	Ctenomyidae		Ctenomys_lewisi	Ctenomys_lewisi
CTENOHYSTRICA	Ctenomyidae		Ctenomys_magellanicus	Ctenomys_magellanicus
CTENOHYSTRICA	Ctenomyidae		Ctenomys_maulinus	Ctenomys_maulinus
CTENOHYSTRICA	Ctenomyidae		Ctenomys_mendocinus	Ctenomys_mendocinus
CTENOHYSTRICA	Ctenomyidae		Ctenomys_minutus
CTENOHYSTRICA	Ctenomyidae		Ctenomys_occultus	Ctenomys_occultus
CTENOHYSTRICA	Ctenomyidae		Ctenomys_opimus	Ctenomys_opimus
CTENOHYSTRICA	Ctenomyidae		Ctenomys_osvaldoreigi
CTENOHYSTRICA	Ctenomyidae		Ctenomys_pearsoni	Ctenomys_pearsoni
CTENOHYSTRICA	Ctenomyidae		Ctenomys_perrensi	Ctenomys_perrensi
CTENOHYSTRICA	Ctenomyidae		Ctenomys_peruanus
CTENOHYSTRICA	Ctenomyidae		Ctenomys_pilarensis	Ctenomys_pilarensis
CTENOHYSTRICA	Ctenomyidae		Ctenomys_pontifex
CTENOHYSTRICA	Ctenomyidae		Ctenomys_porteousi	Ctenomys_porteousi
CTENOHYSTRICA	Ctenomyidae		Ctenomys_pundti	Ctenomys_pundti
CTENOHYSTRICA	Ctenomyidae		Ctenomys_rionegrensis	Ctenomys_rionegrensis
CTENOHYSTRICA	Ctenomyidae		Ctenomys_roigi	Ctenomys_roigi
CTENOHYSTRICA	Ctenomyidae		Ctenomys_saltarius
CTENOHYSTRICA	Ctenomyidae		Ctenomys_scagliai	Ctenomys_scagliai
CTENOHYSTRICA	Ctenomyidae		Ctenomys_sericeus
CTENOHYSTRICA	Ctenomyidae		Ctenomys_sociabilis	Ctenomys_sociabilis
CTENOHYSTRICA	Ctenomyidae		Ctenomys_steinbachi	Ctenomys_steinbachi
CTENOHYSTRICA	Ctenomyidae		Ctenomys_sylvanus
CTENOHYSTRICA	Ctenomyidae		Ctenomys_talarum	Ctenomys_talarum
CTENOHYSTRICA	Ctenomyidae		Ctenomys_torquatus	Ctenomys_torquatus
CTENOHYSTRICA	Ctenomyidae		Ctenomys_tuconax	Ctenomys_tuconax
CTENOHYSTRICA	Ctenomyidae		Ctenomys_tucumanus	Ctenomys_tucumanus
CTENOHYSTRICA	Ctenomyidae		Ctenomys_tulduco
CTENOHYSTRICA	Ctenomyidae		Ctenomys_validus
CTENOHYSTRICA	Ctenomyidae		Ctenomys_viperinus
CTENOHYSTRICA	Ctenomyidae		Ctenomys_yolandae	Ctenomys_yolandae
CTENOHYSTRICA	Cuniculidae		Cuniculus_paca	Cuniculus_paca
CTENOHYSTRICA	Cuniculidae		Cuniculus_taczanowskii	Cuniculus_taczanowskii
CTENOHYSTRICA	Dasyproctidae		Dasyprocta_azarae
CTENOHYSTRICA	Dasyproctidae		Dasyprocta_coibae
CTENOHYSTRICA	Dasyproctidae		Dasyprocta_cristata
CTENOHYSTRICA	Dasyproctidae		Dasyprocta_fuliginosa	Dasyprocta_fuliginosa
CTENOHYSTRICA	Dasyproctidae		Dasyprocta_guamara
CTENOHYSTRICA	Dasyproctidae		Dasyprocta_kalinowskii
CTENOHYSTRICA	Dasyproctidae		Dasyprocta_leporina	Dasyprocta_leporina
CTENOHYSTRICA	Dasyproctidae		Dasyprocta_mexicana
CTENOHYSTRICA	Dasyproctidae		Dasyprocta_prymnolopha
CTENOHYSTRICA	Dasyproctidae		Dasyprocta_punctata	Dasyprocta_punctata
CTENOHYSTRICA	Dasyproctidae		Dasyprocta_ruatanica
CTENOHYSTRICA	Dasyproctidae		Myoprocta_acouchy	Myoprocta_acouchy
CTENOHYSTRICA	Dasyproctidae		Myoprocta_pratti	Myoprocta_pratti
CTENOHYSTRICA	Diatomyidae		Laonastes_aenigmamus	Laonastes_aenigmamus
CTENOHYSTRICA	Dinomyidae		Dinomys_branickii	Dinomys_branickii
CTENOHYSTRICA	Echimyidae	Heteropsomyinae	Boromys_offella
CTENOHYSTRICA	Echimyidae	Heteropsomyinae	Boromys_torrei
CTENOHYSTRICA	Echimyidae	Heteropsomyinae	Brotomys_contractus
CTENOHYSTRICA	Echimyidae	Heteropsomyinae	Brotomys_voratus
CTENOHYSTRICA	Echimyidae	Echimyinae	Callistomys_pictus
CTENOHYSTRICA	Echimyidae	Eumysopinae	Carterodon_sulcidens
CTENOHYSTRICA	Echimyidae	Eumysopinae	Clyomys_bishopi	Clyomys_laticeps
CTENOHYSTRICA	Echimyidae	Eumysopinae	Clyomys_laticeps
CTENOHYSTRICA	Echimyidae	Dactylomyinae	Dactylomys_boliviensis	Dactylomys_boliviensis
CTENOHYSTRICA	Echimyidae	Dactylomyinae	Dactylomys_dactylinus	Dactylomys_dactylinus
CTENOHYSTRICA	Echimyidae	Dactylomyinae	Dactylomys_peruanus
CTENOHYSTRICA	Echimyidae	Echimyinae	Diplomys_caniceps
CTENOHYSTRICA	Echimyidae	Echimyinae	Diplomys_labilis
CTENOHYSTRICA	Echimyidae	Echimyinae	Diplomys_rufodorsalis
CTENOHYSTRICA	Echimyidae	Echimyinae	Echimys_chrysurus	Echimys_chrysurus
CTENOHYSTRICA	Echimyidae	Echimyinae	Echimys_saturnus
CTENOHYSTRICA	Echimyidae	Echimyinae	Echimys_semivillosus
CTENOHYSTRICA	Echimyidae	Eumysopinae	Euryzygomatomys_spinosus	Euryzygomatomys_spinosus
CTENOHYSTRICA	Echimyidae	Heteropsomyinae	Heteropsomys_antillensis
CTENOHYSTRICA	Echimyidae	Heteropsomyinae	Heteropsomys_insulans
CTENOHYSTRICA	Echimyidae	Eumysopinae	Hoplomys_gymnurus	Hoplomys_gymnurus
CTENOHYSTRICA	Echimyidae	Echimyinae	Isothrix_bistriata	Isothrix_bistriata
CTENOHYSTRICA	Echimyidae	Echimyinae	Isothrix_negrensis	Isothrix_negrensis
CTENOHYSTRICA	Echimyidae	Echimyinae	Isothrix_pagurus	Isothrix_pagurus
CTENOHYSTRICA	Echimyidae	Echimyinae	Isothrix_sinnamariensis	Isothrix_sinnamariensis
CTENOHYSTRICA	Echimyidae	Dactylomyinae	Kannabateomys_amblyonyx	Kannabateomys_amblyonyx
CTENOHYSTRICA	Echimyidae	Eumysopinae	Lonchothrix_emiliae	Lonchothrix_emiliae
CTENOHYSTRICA	Echimyidae	Echimyinae	Makalata_didelphoides	Makalata_didelphoides
CTENOHYSTRICA	Echimyidae	Echimyinae	Makalata_grandis	Makalata_grandis
CTENOHYSTRICA	Echimyidae	Echimyinae	Makalata_macrura	Makalata_macrurus
CTENOHYSTRICA	Echimyidae	Echimyinae	Makalata_obscura
CTENOHYSTRICA	Echimyidae	Echimyinae	Makalata_occasius
CTENOHYSTRICA	Echimyidae	Echimyinae	Makalata_rhipidura
CTENOHYSTRICA	Echimyidae	Eumysopinae	Mesomys_hispidus	Mesomys_hispidus
CTENOHYSTRICA	Echimyidae	Eumysopinae	Mesomys_leniceps
CTENOHYSTRICA	Echimyidae	Eumysopinae	Mesomys_occultus	Mesomys_occultus
CTENOHYSTRICA	Echimyidae	Eumysopinae	Mesomys_stimulax	Mesomys_stimulax
CTENOHYSTRICA	Echimyidae	Dactylomyinae	Olallamys_albicauda
CTENOHYSTRICA	Echimyidae	Dactylomyinae	Olallamys_edax
CTENOHYSTRICA	Echimyidae	Echimyinae	Phyllomys_blainvillii	Phyllomys_blainvilii
CTENOHYSTRICA	Echimyidae	Echimyinae	Phyllomys_brasiliensis	Phyllomys_brasiliensis
CTENOHYSTRICA	Echimyidae	Echimyinae	Phyllomys_dasythrix	Phyllomys_dasythrix
CTENOHYSTRICA	Echimyidae	Echimyinae	Phyllomys_kerri
CTENOHYSTRICA	Echimyidae	Echimyinae	Phyllomys_lamarum	Phyllomys_lamarum
CTENOHYSTRICA	Echimyidae	Echimyinae	Phyllomys_lundi	Phyllomys_lundi
CTENOHYSTRICA	Echimyidae	Echimyinae	Phyllomys_mantiqueirensis	Phyllomys_mantiqueirensis
CTENOHYSTRICA	Echimyidae	Echimyinae	Phyllomys_medius
CTENOHYSTRICA	Echimyidae	Echimyinae	Phyllomys_nigrispinus	Phyllomys_nigrispinus
CTENOHYSTRICA	Echimyidae	Echimyinae	Phyllomys_pattoni	Phyllomys_pattoni
CTENOHYSTRICA	Echimyidae	Echimyinae	Phyllomys_thomasi
CTENOHYSTRICA	Echimyidae	Echimyinae	Phyllomys_unicolor
CTENOHYSTRICA	Echimyidae	Eumysopinae	Proechimys_brevicauda
CTENOHYSTRICA	Echimyidae	Eumysopinae	Proechimys_canicollis
CTENOHYSTRICA	Echimyidae	Eumysopinae	Proechimys_chrysaeolus
CTENOHYSTRICA	Echimyidae	Eumysopinae	Proechimys_cuvieri	Proechimys_cuvieri
CTENOHYSTRICA	Echimyidae	Eumysopinae	Proechimys_decumanus
CTENOHYSTRICA	Echimyidae	Eumysopinae	Proechimys_echinothrix
CTENOHYSTRICA	Echimyidae	Eumysopinae	Proechimys_gardneri
CTENOHYSTRICA	Echimyidae	Eumysopinae	Proechimys_goeldii
CTENOHYSTRICA	Echimyidae	Eumysopinae	Proechimys_guairae
CTENOHYSTRICA	Echimyidae	Eumysopinae	Proechimys_guyannensis	Proechimys_guyannensis
CTENOHYSTRICA	Echimyidae	Eumysopinae	Proechimys_hoplomyoides
CTENOHYSTRICA	Echimyidae	Eumysopinae	Proechimys_kulinae
CTENOHYSTRICA	Echimyidae	Eumysopinae	Proechimys_longicaudatus	Proechimys_longicaudatus
CTENOHYSTRICA	Echimyidae	Eumysopinae	Proechimys_magdalenae	Proechimys_oris
CTENOHYSTRICA	Echimyidae	Eumysopinae	Proechimys_mincae
CTENOHYSTRICA	Echimyidae	Eumysopinae	Proechimys_oconnelli
CTENOHYSTRICA	Echimyidae	Eumysopinae	Proechimys_pattoni
CTENOHYSTRICA	Echimyidae	Eumysopinae	Proechimys_poliopus
CTENOHYSTRICA	Echimyidae	Eumysopinae	Proechimys_quadruplicatus	Proechimys_quadruplicatus
CTENOHYSTRICA	Echimyidae	Eumysopinae	Proechimys_roberti	Proechimys_roberti
CTENOHYSTRICA	Echimyidae	Eumysopinae	Proechimys_semispinosus
CTENOHYSTRICA	Echimyidae	Eumysopinae	Proechimys_simonsi	Proechimys_simonsi
CTENOHYSTRICA	Echimyidae	Eumysopinae	Proechimys_steerei
CTENOHYSTRICA	Echimyidae	Eumysopinae	Proechimys_trinitatus
CTENOHYSTRICA	Echimyidae	Eumysopinae	Proechimys_urichi
CTENOHYSTRICA	Echimyidae	Eumysopinae	Thrichomys_apereoides	Thrichomys_apereoides
CTENOHYSTRICA	Echimyidae	Eumysopinae	Thrichomys_inermis	Thrichomys_inermis
CTENOHYSTRICA	Echimyidae	Eumysopinae	Thrichomys_pachyurus	Thrichomys_pachyurus
CTENOHYSTRICA	Echimyidae	Eumysopinae	Trinomys_albispinus	Trinomys_albispinus
CTENOHYSTRICA	Echimyidae	Eumysopinae	Trinomys_dimidiatus	Trinomys_dimidiatus
CTENOHYSTRICA	Echimyidae	Eumysopinae	Trinomys_eliasi	Trinomys_eliasi
CTENOHYSTRICA	Echimyidae	Eumysopinae	Trinomys_gratiosus	Trinomys_gratiosus
CTENOHYSTRICA	Echimyidae	Eumysopinae	Trinomys_iheringi	Trinomys_iheringi
CTENOHYSTRICA	Echimyidae	Eumysopinae	Trinomys_mirapitanga
CTENOHYSTRICA	Echimyidae	Eumysopinae	Trinomys_moojeni
CTENOHYSTRICA	Echimyidae	Eumysopinae	Trinomys_myosuros
CTENOHYSTRICA	Echimyidae	Eumysopinae	Trinomys_paratus	Trinomys_paratus
CTENOHYSTRICA	Echimyidae	Eumysopinae	Trinomys_setosus	Trinomys_setosus
CTENOHYSTRICA	Echimyidae	Eumysopinae	Trinomys_yonenagae	Trinomys_yonenagae
CTENOHYSTRICA	Erethizontidae	Chaetomyinae	Chaetomys_subspinosus	Chaetomys_subspinosus
CTENOHYSTRICA	Erethizontidae	Erethizontinae	Coendou_bicolor	Coendou_bicolor
CTENOHYSTRICA	Erethizontidae	Erethizontinae	Coendou_nycthemera
CTENOHYSTRICA	Erethizontidae	Erethizontinae	Coendou_prehensilis	Coendou_prehensilis
CTENOHYSTRICA	Erethizontidae	Erethizontinae	Coendou_rothschildi
CTENOHYSTRICA	Erethizontidae	Erethizontinae	Echinoprocta_rufescens
CTENOHYSTRICA	Erethizontidae	Erethizontinae	Erethizon_dorsata	Erethizon_dorsatum
CTENOHYSTRICA	Erethizontidae	Erethizontinae	Sphiggurus_ichillus
CTENOHYSTRICA	Erethizontidae	Erethizontinae	Sphiggurus_insidiosus	Sphiggurus_insidiosus
CTENOHYSTRICA	Erethizontidae	Erethizontinae	Sphiggurus_melanurus	Sphiggurus_melanura
CTENOHYSTRICA	Erethizontidae	Erethizontinae	Sphiggurus_mexicanus
CTENOHYSTRICA	Erethizontidae	Erethizontinae	Sphiggurus_pruinosus
CTENOHYSTRICA	Erethizontidae	Erethizontinae	Sphiggurus_roosmalenorum
CTENOHYSTRICA	Erethizontidae	Erethizontinae	Sphiggurus_spinosus
CTENOHYSTRICA	Erethizontidae	Erethizontinae	Sphiggurus_vestitus
CTENOHYSTRICA	Erethizontidae	Erethizontinae	Sphiggurus_villosus	Sphiggurus_villosus
CTENOHYSTRICA	Heptaxodontidae	Clidomyinae	Clidomys_osborni
CTENOHYSTRICA	Heptaxodontidae	Heptaxodontinae	Amblyrhiza_inundata
CTENOHYSTRICA	Heptaxodontidae	Heptaxodontinae	Elasmodontomys_obliquus
CTENOHYSTRICA	Heptaxodontidae	Heptaxodontinae	Quemisia_gravis
CTENOHYSTRICA	Hystricidae		Atherurus_africanus	Atherurus_africanus
CTENOHYSTRICA	Hystricidae		Atherurus_macrourus	Atherurus_macrourus
CTENOHYSTRICA	Hystricidae		Hystrix_africaeaustralis	Hystrix_africaeaustralis
CTENOHYSTRICA	Hystricidae		Hystrix_brachyura	Hystrix_brachyurus
CTENOHYSTRICA	Hystricidae		Hystrix_crassispinis
CTENOHYSTRICA	Hystricidae		Hystrix_cristata	Hystrix_cristata
CTENOHYSTRICA	Hystricidae		Hystrix_indica	Hystrix_indica
CTENOHYSTRICA	Hystricidae		Hystrix_javanica
CTENOHYSTRICA	Hystricidae		Hystrix_pumila
CTENOHYSTRICA	Hystricidae		Hystrix_sumatrae
CTENOHYSTRICA	Hystricidae		Trichys_fasciculata	Trichys_fasciculata
CTENOHYSTRICA	Myocastoridae		Myocastor_coypus	Myocastor_coypus
CTENOHYSTRICA	Octodontidae		Aconaemys_fuscus	Aconaemys_fuscus
CTENOHYSTRICA	Octodontidae		Aconaemys_porteri	Aconaemys_porteri
CTENOHYSTRICA	Octodontidae		Aconaemys_sagei	Aconaemys_sagei
CTENOHYSTRICA	Octodontidae		Octodon_bridgesi	Octodon_bridgesi
CTENOHYSTRICA	Octodontidae		Octodon_degus	Octodon_degus
CTENOHYSTRICA	Octodontidae		Octodon_lunatus	Octodon_lunatus
CTENOHYSTRICA	Octodontidae		Octodon_pacificus
CTENOHYSTRICA	Octodontidae		Octodontomys_gliroides	Octodontomys_gliroides
CTENOHYSTRICA	Octodontidae		Octomys_mimax	Octomys_mimax
CTENOHYSTRICA	Octodontidae		Pipanacoctomys_aureus	Pipanacoctomys_aureus
CTENOHYSTRICA	Octodontidae		Salinoctomys_loschalchalerosorum
CTENOHYSTRICA	Octodontidae		Spalacopus_cyanus	Spalacopus_cyanus
CTENOHYSTRICA	Octodontidae		Tympanoctomys_barrerae	Tympanoctomys_barrerae
CTENOHYSTRICA	Petromuridae		Petromus_typicus	Petromus_typicus
CTENOHYSTRICA	Thryonomyidae		Thryonomys_gregorianus
CTENOHYSTRICA	Thryonomyidae		Thryonomys_swinderianus	Thryonomys_swinderianus
CASTORIMORPHA	Castoridae		Castor_canadensis	Castor_canadensis
CASTORIMORPHA	Castoridae		Castor_fiber	Castor_fiber
CASTORIMORPHA	Geomyidae		Cratogeomys_castanops	Cratogeomys_castanops
CASTORIMORPHA	Geomyidae		Cratogeomys_fumosus	Cratogeomys_fumosus
CASTORIMORPHA	Geomyidae		Cratogeomys_goldmani	Cratogeomys_goldmani
CASTORIMORPHA	Geomyidae		Cratogeomys_gymnurus	Cratogeomys_gymnurus
CASTORIMORPHA	Geomyidae		Cratogeomys_merriami	Cratogeomys_merriami
CASTORIMORPHA	Geomyidae		Cratogeomys_neglectus	Cratogeomys_neglectus
CASTORIMORPHA	Geomyidae		Cratogeomys_tylorhinus	Cratogeomys_tylorhinus
CASTORIMORPHA	Geomyidae		Cratogeomys_zinseri	Cratogeomys_zinseri
CASTORIMORPHA	Geomyidae		Geomys_arenarius	Geomys_arenarius
CASTORIMORPHA	Geomyidae		Geomys_attwateri	Geomys_attwateri
CASTORIMORPHA	Geomyidae		Geomys_breviceps	Geomys_breviceps
CASTORIMORPHA	Geomyidae		Geomys_bursarius	Geomys_bursarius
CASTORIMORPHA	Geomyidae		Geomys_knoxjonesi	Geomys_knoxjonesi
CASTORIMORPHA	Geomyidae		Geomys_personatus	Geomys_personatus
CASTORIMORPHA	Geomyidae		Geomys_pinetis	Geomys_pinetis
CASTORIMORPHA	Geomyidae		Geomys_texensis	Geomys_texensis
CASTORIMORPHA	Geomyidae		Geomys_tropicalis	Geomys_tropicalis
CASTORIMORPHA	Geomyidae		Orthogeomys_cavator	Orthogeomys_cavator
CASTORIMORPHA	Geomyidae		Orthogeomys_cherriei	Orthogeomys_cherriei
CASTORIMORPHA	Geomyidae		Orthogeomys_cuniculus
CASTORIMORPHA	Geomyidae		Orthogeomys_dariensis
CASTORIMORPHA	Geomyidae		Orthogeomys_grandis	Orthogeomys_grandis
CASTORIMORPHA	Geomyidae		Orthogeomys_heterodus	Orthogeomys_heterodus
CASTORIMORPHA	Geomyidae		Orthogeomys_hispidus	Orthogeomys_hispidus
CASTORIMORPHA	Geomyidae		Orthogeomys_lanius
CASTORIMORPHA	Geomyidae		Orthogeomys_matagalpae
CASTORIMORPHA	Geomyidae		Orthogeomys_thaeleri
CASTORIMORPHA	Geomyidae		Orthogeomys_underwoodi	Orthogeomys_underwoodi
CASTORIMORPHA	Geomyidae		Pappogeomys_alcorni	Pappogeomys_alcorni
CASTORIMORPHA	Geomyidae		Pappogeomys_bulleri	Pappogeomys_bulleri
CASTORIMORPHA	Geomyidae		Thomomys_bottae	Thomomys_bottae
CASTORIMORPHA	Geomyidae		Thomomys_bulbivorus	Thomomys_bulbivorus
CASTORIMORPHA	Geomyidae		Thomomys_clusius
CASTORIMORPHA	Geomyidae		Thomomys_idahoensis
CASTORIMORPHA	Geomyidae		Thomomys_mazama	Thomomys_mazama
CASTORIMORPHA	Geomyidae		Thomomys_monticola	Thomomys_monticola
CASTORIMORPHA	Geomyidae		Thomomys_talpoides	Thomomys_talpoides
CASTORIMORPHA	Geomyidae		Thomomys_townsendii	Thomomys_townsendii
CASTORIMORPHA	Geomyidae		Thomomys_umbrinus	Thomomys_umbrinus
CASTORIMORPHA	Geomyidae		Zygogeomys_trichopus	Zygogeomys_trichopus
CASTORIMORPHA	Heteromyidae	Dipodomyinae	Dipodomys_agilis	Dipodomys_agilis
CASTORIMORPHA	Heteromyidae	Dipodomyinae	Dipodomys_californicus	Dipodomys_californicus
CASTORIMORPHA	Heteromyidae	Dipodomyinae	Dipodomys_compactus	Dipodomys_compactus
CASTORIMORPHA	Heteromyidae	Dipodomyinae	Dipodomys_deserti	Dipodomys_deserti
CASTORIMORPHA	Heteromyidae	Dipodomyinae	Dipodomys_elator	Dipodomys_elator
CASTORIMORPHA	Heteromyidae	Dipodomyinae	Dipodomys_gravipes	Dipodomys_gravipes
CASTORIMORPHA	Heteromyidae	Dipodomyinae	Dipodomys_heermanni	Dipodomys_heermanni
CASTORIMORPHA	Heteromyidae	Dipodomyinae	Dipodomys_ingens	Dipodomys_ingens
CASTORIMORPHA	Heteromyidae	Dipodomyinae	Dipodomys_merriami	Dipodomys_merriami
CASTORIMORPHA	Heteromyidae	Dipodomyinae	Dipodomys_microps	Dipodomys_microps
CASTORIMORPHA	Heteromyidae	Dipodomyinae	Dipodomys_nelsoni	Dipodomys_nelsoni
CASTORIMORPHA	Heteromyidae	Dipodomyinae	Dipodomys_nitratoides	Dipodomys_nitratoides
CASTORIMORPHA	Heteromyidae	Dipodomyinae	Dipodomys_ordii	Dipodomys_ordii
CASTORIMORPHA	Heteromyidae	Dipodomyinae	Dipodomys_panamintinus	Dipodomys_panamintinus
CASTORIMORPHA	Heteromyidae	Dipodomyinae	Dipodomys_phillipsii	Dipodomys_phillipsii
CASTORIMORPHA	Heteromyidae	Dipodomyinae	Dipodomys_simulans	Dipodomys_simulans
CASTORIMORPHA	Heteromyidae	Dipodomyinae	Dipodomys_spectabilis	Dipodomys_spectabilis
CASTORIMORPHA	Heteromyidae	Dipodomyinae	Dipodomys_stephensi	Dipodomys_stephensi
CASTORIMORPHA	Heteromyidae	Dipodomyinae	Dipodomys_venustus	Dipodomys_venustus
CASTORIMORPHA	Heteromyidae	Dipodomyinae	Microdipodops_megacephalus	Microdipodops_megacephalus
CASTORIMORPHA	Heteromyidae	Dipodomyinae	Microdipodops_pallidus	Microdipodops_pallidus
CASTORIMORPHA	Heteromyidae	Heteromyinae	Heteromys_anomalus	Heteromys_anomalus
CASTORIMORPHA	Heteromyidae	Heteromyinae	Heteromys_australis	Heteromys_australis
CASTORIMORPHA	Heteromyidae	Heteromyinae	Heteromys_desmarestianus	Heteromys_desmarestianus
CASTORIMORPHA	Heteromyidae	Heteromyinae	Heteromys_gaumeri	Heteromys_gaumeri
CASTORIMORPHA	Heteromyidae	Heteromyinae	Heteromys_nelsoni	Heteromys_nelsoni
CASTORIMORPHA	Heteromyidae	Heteromyinae	Heteromys_oasicus
CASTORIMORPHA	Heteromyidae	Heteromyinae	Heteromys_oresterus
CASTORIMORPHA	Heteromyidae	Heteromyinae	Heteromys_teleus
CASTORIMORPHA	Heteromyidae	Heteromyinae	Liomys_adspersus	Liomys_adspersus
CASTORIMORPHA	Heteromyidae	Heteromyinae	Liomys_irroratus	Liomys_irroratus
CASTORIMORPHA	Heteromyidae	Heteromyinae	Liomys_pictus	Liomys_pictus
CASTORIMORPHA	Heteromyidae	Heteromyinae	Liomys_salvini	Liomys_salvini
CASTORIMORPHA	Heteromyidae	Heteromyinae	Liomys_spectabilis	Liomys_spectabilis
CASTORIMORPHA	Heteromyidae	Perognathinae	Chaetodipus_arenarius	Chaetodipus_arenarius
CASTORIMORPHA	Heteromyidae	Perognathinae	Chaetodipus_artus	Chaetodipus_artus
CASTORIMORPHA	Heteromyidae	Perognathinae	Chaetodipus_baileyi	Chaetodipus_baileyi
CASTORIMORPHA	Heteromyidae	Perognathinae	Chaetodipus_californicus	Chaetodipus_californicus
CASTORIMORPHA	Heteromyidae	Perognathinae	Chaetodipus_dalquesti
CASTORIMORPHA	Heteromyidae	Perognathinae	Chaetodipus_eremicus	Chaetodipus_eremicus
CASTORIMORPHA	Heteromyidae	Perognathinae	Chaetodipus_fallax	Chaetodipus_fallax
CASTORIMORPHA	Heteromyidae	Perognathinae	Chaetodipus_formosus	Chaetodipus_formosus
CASTORIMORPHA	Heteromyidae	Perognathinae	Chaetodipus_goldmani	Chaetodipus_goldmani
CASTORIMORPHA	Heteromyidae	Perognathinae	Chaetodipus_hispidus	Chaetodipus_hispidus
CASTORIMORPHA	Heteromyidae	Perognathinae	Chaetodipus_intermedius	Chaetodipus_intermedius
CASTORIMORPHA	Heteromyidae	Perognathinae	Chaetodipus_lineatus
CASTORIMORPHA	Heteromyidae	Perognathinae	Chaetodipus_nelsoni	Chaetodipus_nelsoni
CASTORIMORPHA	Heteromyidae	Perognathinae	Chaetodipus_penicillatus	Chaetodipus_penicillatus
CASTORIMORPHA	Heteromyidae	Perognathinae	Chaetodipus_pernix	Chaetodipus_pernix
CASTORIMORPHA	Heteromyidae	Perognathinae	Chaetodipus_rudinoris	Chaetodipus_rudinoris
CASTORIMORPHA	Heteromyidae	Perognathinae	Chaetodipus_spinatus	Chaetodipus_spinatus
CASTORIMORPHA	Heteromyidae	Perognathinae	Perognathus_alticolus	Perognathus_alticola
CASTORIMORPHA	Heteromyidae	Perognathinae	Perognathus_amplus	Perognathus_amplus
CASTORIMORPHA	Heteromyidae	Perognathinae	Perognathus_fasciatus	Perognathus_fasciatus
CASTORIMORPHA	Heteromyidae	Perognathinae	Perognathus_flavescens	Perognathus_flavescens
CASTORIMORPHA	Heteromyidae	Perognathinae	Perognathus_flavus	Perognathus_flavus
CASTORIMORPHA	Heteromyidae	Perognathinae	Perognathus_inornatus	Perognathus_inornatus
CASTORIMORPHA	Heteromyidae	Perognathinae	Perognathus_longimembris	Perognathus_longimembris
CASTORIMORPHA	Heteromyidae	Perognathinae	Perognathus_merriami	Perognathus_merriami
CASTORIMORPHA	Heteromyidae	Perognathinae	Perognathus_parvus	Perognathus_parvus
MYOMORPHA	Cricetidae	Arvicolinae	Alticola_albicaudus
MYOMORPHA	Cricetidae	Arvicolinae	Alticola_argentatus	Alticola_argentatus
MYOMORPHA	Cricetidae	Arvicolinae	Alticola_barakshin	Alticola_barakshin
MYOMORPHA	Cricetidae	Arvicolinae	Alticola_lemminus
MYOMORPHA	Cricetidae	Arvicolinae	Alticola_macrotis	Alticola_macrotis
MYOMORPHA	Cricetidae	Arvicolinae	Alticola_montosa
MYOMORPHA	Cricetidae	Arvicolinae	Alticola_olchonensis
MYOMORPHA	Cricetidae	Arvicolinae	Alticola_roylei
MYOMORPHA	Cricetidae	Arvicolinae	Alticola_semicanus	Alticola_semicanus
MYOMORPHA	Cricetidae	Arvicolinae	Alticola_stoliczkanus
MYOMORPHA	Cricetidae	Arvicolinae	Alticola_strelzowi	Alticola_strelzowi
MYOMORPHA	Cricetidae	Arvicolinae	Alticola_tuvinicus
MYOMORPHA	Cricetidae	Arvicolinae	Arborimus_albipes	Arborimus_albipes
MYOMORPHA	Cricetidae	Arvicolinae	Arborimus_longicaudus	Arborimus_longicaudus
MYOMORPHA	Cricetidae	Arvicolinae	Arborimus_pomo	Arborimus_pomo
MYOMORPHA	Cricetidae	Arvicolinae	Arvicola_amphibius	Arvicola_amphibius
MYOMORPHA	Cricetidae	Arvicolinae	Arvicola_sapidus
MYOMORPHA	Cricetidae	Arvicolinae	Arvicola_scherman
MYOMORPHA	Cricetidae	Arvicolinae	Blanfordimys_afghanus	Blanfordimys_afghanus
MYOMORPHA	Cricetidae	Arvicolinae	Blanfordimys_bucharensis	Blanfordimys_bucharensis
MYOMORPHA	Cricetidae	Arvicolinae	Chionomys_gud	Chionomys_gud
MYOMORPHA	Cricetidae	Arvicolinae	Chionomys_nivalis	Chionomys_nivalis
MYOMORPHA	Cricetidae	Arvicolinae	Chionomys_roberti	Chionomys_roberti
MYOMORPHA	Cricetidae	Arvicolinae	Dicrostonyx_groenlandicus	Dicrostonyx_groenlandicus
MYOMORPHA	Cricetidae	Arvicolinae	Dicrostonyx_hudsonius	Dicrostonyx_hudsonius
MYOMORPHA	Cricetidae	Arvicolinae	Dicrostonyx_nelsoni
MYOMORPHA	Cricetidae	Arvicolinae	Dicrostonyx_nunatakensis
MYOMORPHA	Cricetidae	Arvicolinae	Dicrostonyx_richardsoni	Dicrostonyx_richardsoni
MYOMORPHA	Cricetidae	Arvicolinae	Dicrostonyx_torquatus	Dicrostonyx_torquatus
MYOMORPHA	Cricetidae	Arvicolinae	Dicrostonyx_unalascensis
MYOMORPHA	Cricetidae	Arvicolinae	Dicrostonyx_vinogradovi
MYOMORPHA	Cricetidae	Arvicolinae	Dinaromys_bogdanovi	Dinaromys_bogdanovi
MYOMORPHA	Cricetidae	Arvicolinae	Ellobius_alaicus
MYOMORPHA	Cricetidae	Arvicolinae	Ellobius_fuscocapillus	Ellobius_fuscocapillus
MYOMORPHA	Cricetidae	Arvicolinae	Ellobius_lutescens
MYOMORPHA	Cricetidae	Arvicolinae	Ellobius_talpinus	Ellobius_talpinus
MYOMORPHA	Cricetidae	Arvicolinae	Ellobius_tancrei	Ellobius_tancrei
MYOMORPHA	Cricetidae	Arvicolinae	Eolagurus_luteus	Eolagurus_luteus
MYOMORPHA	Cricetidae	Arvicolinae	Eolagurus_przewalskii
MYOMORPHA	Cricetidae	Arvicolinae	Eothenomys_cachinus	Eothenomys_cachinus
MYOMORPHA	Cricetidae	Arvicolinae	Eothenomys_chinensis	Eothenomys_chinensis
MYOMORPHA	Cricetidae	Arvicolinae	Eothenomys_custos	Eothenomys_custos
MYOMORPHA	Cricetidae	Arvicolinae	Eothenomys_melanogaster	Eothenomys_melanogaster
MYOMORPHA	Cricetidae	Arvicolinae	Eothenomys_miletus	Eothenomys_miletus
MYOMORPHA	Cricetidae	Arvicolinae	Eothenomys_olitor	Eothenomys_olitor
MYOMORPHA	Cricetidae	Arvicolinae	Eothenomys_proditor	Eothenomys_proditor
MYOMORPHA	Cricetidae	Arvicolinae	Eothenomys_wardi
MYOMORPHA	Cricetidae	Arvicolinae	Hyperacrius_fertilis
MYOMORPHA	Cricetidae	Arvicolinae	Hyperacrius_wynnei
MYOMORPHA	Cricetidae	Arvicolinae	Lagurus_lagurus	Lagurus_lagurus
MYOMORPHA	Cricetidae	Arvicolinae	Lasiopodomys_brandtii	Lasiopodomys_brandtii
MYOMORPHA	Cricetidae	Arvicolinae	Lasiopodomys_fuscus
MYOMORPHA	Cricetidae	Arvicolinae	Lasiopodomys_mandarinus	Lasiopodomys_mandarinus
MYOMORPHA	Cricetidae	Arvicolinae	Lemmiscus_curtatus
MYOMORPHA	Cricetidae	Arvicolinae	Lemmus_amurensis	Lemmus_amurensis
MYOMORPHA	Cricetidae	Arvicolinae	Lemmus_lemmus	Lemmus_lemmus
MYOMORPHA	Cricetidae	Arvicolinae	Lemmus_portenkoi
MYOMORPHA	Cricetidae	Arvicolinae	Lemmus_sibiricus	Lemmus_sibiricus
MYOMORPHA	Cricetidae	Arvicolinae	Lemmus_trimucronatus	Lemmus_trimucronatus
MYOMORPHA	Cricetidae	Arvicolinae	Microtus_abbreviatus	Microtus_abbreviatus
MYOMORPHA	Cricetidae	Arvicolinae	Microtus_agrestis	Microtus_agrestis
MYOMORPHA	Cricetidae	Arvicolinae	Microtus_anatolicus	Microtus_anatolicus
MYOMORPHA	Cricetidae	Arvicolinae	Microtus_arvalis	Microtus_arvalis
MYOMORPHA	Cricetidae	Arvicolinae	Microtus_bavaricus	Microtus_bavaricus
MYOMORPHA	Cricetidae	Arvicolinae	Microtus_brachycercus
MYOMORPHA	Cricetidae	Arvicolinae	Microtus_breweri
MYOMORPHA	Cricetidae	Arvicolinae	Microtus_cabrerae	Microtus_cabrerae
MYOMORPHA	Cricetidae	Arvicolinae	Microtus_californicus	Microtus_californicus
MYOMORPHA	Cricetidae	Arvicolinae	Microtus_canicaudus	Microtus_canicaudus
MYOMORPHA	Cricetidae	Arvicolinae	Microtus_chrotorrhinus	Microtus_chrotorrhinus
MYOMORPHA	Cricetidae	Arvicolinae	Microtus_clarkei	Microtus_clarkei
MYOMORPHA	Cricetidae	Arvicolinae	Microtus_daghestanicus	Microtus_daghestanicus
MYOMORPHA	Cricetidae	Arvicolinae	Microtus_dogramacii	Microtus_dogramacii
MYOMORPHA	Cricetidae	Arvicolinae	Microtus_duodecimcostatus	Microtus_duodecimcostatus
MYOMORPHA	Cricetidae	Arvicolinae	Microtus_evoronensis	Microtus_evoronensis
MYOMORPHA	Cricetidae	Arvicolinae	Microtus_felteni	Microtus_felteni
MYOMORPHA	Cricetidae	Arvicolinae	Microtus_fortis	Microtus_fortis
MYOMORPHA	Cricetidae	Arvicolinae	Microtus_gerbei	Microtus_gerbei
MYOMORPHA	Cricetidae	Arvicolinae	Microtus_gregalis	Microtus_gregalis
MYOMORPHA	Cricetidae	Arvicolinae	Microtus_guatemalensis	Microtus_guatemalensis
MYOMORPHA	Cricetidae	Arvicolinae	Microtus_guentheri	Microtus_guentheri
MYOMORPHA	Cricetidae	Arvicolinae	Microtus_ilaeus	Microtus_ilaeus
MYOMORPHA	Cricetidae	Arvicolinae	Microtus_irani	Microtus_irani
MYOMORPHA	Cricetidae	Arvicolinae	Microtus_kikuchii
MYOMORPHA	Cricetidae	Arvicolinae	Microtus_levis	Microtus_rossiaemeridionalis
MYOMORPHA	Cricetidae	Arvicolinae	Microtus_liechtensteini	Microtus_liechtensteini
MYOMORPHA	Cricetidae	Arvicolinae	Microtus_limnophilus	Microtus_limnophilus
MYOMORPHA	Cricetidae	Arvicolinae	Microtus_longicaudus	Microtus_longicaudus
MYOMORPHA	Cricetidae	Arvicolinae	Microtus_lusitanicus	Microtus_lusitanicus
MYOMORPHA	Cricetidae	Arvicolinae	Microtus_majori	Microtus_majori
MYOMORPHA	Cricetidae	Arvicolinae	Microtus_maximowiczii	Microtus_maximowiczii
MYOMORPHA	Cricetidae	Arvicolinae	Microtus_mexicanus	Microtus_mexicanus
MYOMORPHA	Cricetidae	Arvicolinae	Microtus_middendorffii	Microtus_middendorffii
MYOMORPHA	Cricetidae	Arvicolinae	Microtus_miurus	Microtus_miurus
MYOMORPHA	Cricetidae	Arvicolinae	Microtus_mongolicus	Microtus_mongolicus
MYOMORPHA	Cricetidae	Arvicolinae	Microtus_montanus	Microtus_montanus
MYOMORPHA	Cricetidae	Arvicolinae	Microtus_montebelli	Microtus_montebelli
MYOMORPHA	Cricetidae	Arvicolinae	Microtus_mujanensis	Microtus_mujanensis
MYOMORPHA	Cricetidae	Arvicolinae	Microtus_multiplex	Microtus_multiplex
MYOMORPHA	Cricetidae	Arvicolinae	Microtus_oaxacensis	Microtus_oaxacensis
MYOMORPHA	Cricetidae	Arvicolinae	Microtus_ochrogaster	Microtus_ochrogaster
MYOMORPHA	Cricetidae	Arvicolinae	Microtus_oeconomus	Microtus_oeconomus
MYOMORPHA	Cricetidae	Arvicolinae	Microtus_oregoni	Microtus_oregoni
MYOMORPHA	Cricetidae	Arvicolinae	Microtus_paradoxus
MYOMORPHA	Cricetidae	Arvicolinae	Microtus_pennsylvanicus	Microtus_pennsylvanicus
MYOMORPHA	Cricetidae	Arvicolinae	Microtus_pinetorum	Microtus_pinetorum
MYOMORPHA	Cricetidae	Arvicolinae	Microtus_qazvinensis
MYOMORPHA	Cricetidae	Arvicolinae	Microtus_quasiater	Microtus_quasiater
MYOMORPHA	Cricetidae	Arvicolinae	Microtus_richardsoni	Microtus_richardsoni
MYOMORPHA	Cricetidae	Arvicolinae	Microtus_sachalinensis	Microtus_sachalinensis
MYOMORPHA	Cricetidae	Arvicolinae	Microtus_savii	Microtus_savii
MYOMORPHA	Cricetidae	Arvicolinae	Microtus_schelkovnikovi
MYOMORPHA	Cricetidae	Arvicolinae	Microtus_schidlovskii
MYOMORPHA	Cricetidae	Arvicolinae	Microtus_socialis	Microtus_socialis
MYOMORPHA	Cricetidae	Arvicolinae	Microtus_subterraneus	Microtus_subterraneus
MYOMORPHA	Cricetidae	Arvicolinae	Microtus_tatricus	Microtus_tatricus
MYOMORPHA	Cricetidae	Arvicolinae	Microtus_thomasi	Microtus_thomasi
MYOMORPHA	Cricetidae	Arvicolinae	Microtus_townsendii	Microtus_townsendii
MYOMORPHA	Cricetidae	Arvicolinae	Microtus_transcaspicus
MYOMORPHA	Cricetidae	Arvicolinae	Microtus_umbrosus	Microtus_umbrosus
MYOMORPHA	Cricetidae	Arvicolinae	Microtus_xanthognathus	Microtus_xanthognathus
MYOMORPHA	Cricetidae	Arvicolinae	Myodes_andersoni
MYOMORPHA	Cricetidae	Arvicolinae	Myodes_californicus	Myodes_californicus
MYOMORPHA	Cricetidae	Arvicolinae	Myodes_centralis	Myodes_centralis
MYOMORPHA	Cricetidae	Arvicolinae	Myodes_gapperi	Myodes_gapperi
MYOMORPHA	Cricetidae	Arvicolinae	Myodes_glareolus	Myodes_glareolus
MYOMORPHA	Cricetidae	Arvicolinae	Myodes_imaizumii
MYOMORPHA	Cricetidae	Arvicolinae	Myodes_regulus	Clethrionomys_regulus
MYOMORPHA	Cricetidae	Arvicolinae	Myodes_rex	Clethrionomys_rex
MYOMORPHA	Cricetidae	Arvicolinae	Myodes_rufocanus	Myodes_rufocanus
MYOMORPHA	Cricetidae	Arvicolinae	Myodes_rutilus	Myodes_rutilus
MYOMORPHA	Cricetidae	Arvicolinae	Myodes_shanseius
MYOMORPHA	Cricetidae	Arvicolinae	Myodes_smithii
MYOMORPHA	Cricetidae	Arvicolinae	Myopus_schisticolor	Myopus_schisticolor
MYOMORPHA	Cricetidae	Arvicolinae	Neodon_forresti
MYOMORPHA	Cricetidae	Arvicolinae	Neodon_irene	Microtus_irene
MYOMORPHA	Cricetidae	Arvicolinae	Neodon_juldaschi	Neodon_juldaschi
MYOMORPHA	Cricetidae	Arvicolinae	Neodon_sikimensis
MYOMORPHA	Cricetidae	Arvicolinae	Neofiber_alleni	Neofiber_alleni
MYOMORPHA	Cricetidae	Arvicolinae	Ondatra_zibethicus	Ondatra_zibethicus
MYOMORPHA	Cricetidae	Arvicolinae	Phaiomys_leucurus	Microtus_leucurus
MYOMORPHA	Cricetidae	Arvicolinae	Phenacomys_intermedius	Phenacomys_intermedius
MYOMORPHA	Cricetidae	Arvicolinae	Phenacomys_ungava
MYOMORPHA	Cricetidae	Arvicolinae	Proedromys_bedfordi	Proedromys_spce
MYOMORPHA	Cricetidae	Arvicolinae	Prometheomys_schaposchnikowi	Prometheomys_schaposchnikowi
MYOMORPHA	Cricetidae	Arvicolinae	Synaptomys_borealis	Synaptomys_borealis
MYOMORPHA	Cricetidae	Arvicolinae	Synaptomys_cooperi	Synaptomys_cooperi
MYOMORPHA	Cricetidae	Arvicolinae	Volemys_millicens
MYOMORPHA	Cricetidae	Arvicolinae	Volemys_musseri	Volemys_kikuchii
MYOMORPHA	Cricetidae	Arvicolinae	Caryomys_eva
MYOMORPHA	Cricetidae	Arvicolinae	Caryomys_inez
MYOMORPHA	Cricetidae	Cricetinae	Allocricetulus_curtatus	Allocricetulus_eversmanni
MYOMORPHA	Cricetidae	Cricetinae	Allocricetulus_eversmanni
MYOMORPHA	Cricetidae	Cricetinae	Cansumys_canus
MYOMORPHA	Cricetidae	Cricetinae	Cricetulus_alticola
MYOMORPHA	Cricetidae	Cricetinae	Cricetulus_barabensis	Cricetulus_barabensis
MYOMORPHA	Cricetidae	Cricetinae	Cricetulus_kamensis
MYOMORPHA	Cricetidae	Cricetinae	Cricetulus_longicaudatus	Cricetulus_longicaudatus
MYOMORPHA	Cricetidae	Cricetinae	Cricetulus_migratorius	Cricetulus_migratorius
MYOMORPHA	Cricetidae	Cricetinae	Cricetulus_sokolovi	Cricetulus_sokolovi
MYOMORPHA	Cricetidae	Cricetinae	Cricetus_cricetus	Cricetus_cricetus
MYOMORPHA	Cricetidae	Cricetinae	Mesocricetus_auratus	Mesocricetus_auratus
MYOMORPHA	Cricetidae	Cricetinae	Mesocricetus_brandti	Mesocricetus_brandti
MYOMORPHA	Cricetidae	Cricetinae	Mesocricetus_newtoni	Mesocricetus_newtoni
MYOMORPHA	Cricetidae	Cricetinae	Mesocricetus_raddei	Mesocricetus_raddei
MYOMORPHA	Cricetidae	Cricetinae	Phodopus_campbelli	Phodopus_campbelli
MYOMORPHA	Cricetidae	Cricetinae	Phodopus_roborovskii	Phodopus_roborovskii
MYOMORPHA	Cricetidae	Cricetinae	Phodopus_sungorus	Phodopus_sungorus
MYOMORPHA	Cricetidae	Cricetinae	Tscherskia_triton	Tscherskia_triton
MYOMORPHA	Cricetidae	Neotominae	Baiomys_musculus	Baiomys_musculus
MYOMORPHA	Cricetidae	Neotominae	Baiomys_taylori	Baiomys_taylori
MYOMORPHA	Cricetidae	Neotominae	Habromys_chinanteco	Habromys_chinanteco
MYOMORPHA	Cricetidae	Neotominae	Habromys_delicatulus	Habromys_delicatulus
MYOMORPHA	Cricetidae	Neotominae	Habromys_ixtlani	Habromys_ixtlani
MYOMORPHA	Cricetidae	Neotominae	Habromys_lepturus	Habromys_lepturus
MYOMORPHA	Cricetidae	Neotominae	Habromys_lophurus	Habromys_lophurus
MYOMORPHA	Cricetidae	Neotominae	Habromys_simulatus	Habromys_simulatus
MYOMORPHA	Cricetidae	Neotominae	Hodomys_alleni	Hodomys_alleni
MYOMORPHA	Cricetidae	Neotominae	Isthmomys_flavidus
MYOMORPHA	Cricetidae	Neotominae	Isthmomys_pirrensis	Isthmomys_pirrensis
MYOMORPHA	Cricetidae	Neotominae	Megadontomys_cryophilus	Megadontomys_cryophilus
MYOMORPHA	Cricetidae	Neotominae	Megadontomys_nelsoni	Megadontomys_thomasi
MYOMORPHA	Cricetidae	Neotominae	Megadontomys_thomasi
MYOMORPHA	Cricetidae	Neotominae	Nelsonia_goldmani
MYOMORPHA	Cricetidae	Neotominae	Nelsonia_neotomodon	Nelsonia_neotomodon
MYOMORPHA	Cricetidae	Neotominae	Neotoma_albigula	Neotoma_albigula
MYOMORPHA	Cricetidae	Neotominae	Neotoma_angustapalata
MYOMORPHA	Cricetidae	Neotominae	Neotoma_anthonyi
MYOMORPHA	Cricetidae	Neotominae	Neotoma_bryanti	Neotoma_bryanti
MYOMORPHA	Cricetidae	Neotominae	Neotoma_bunkeri
MYOMORPHA	Cricetidae	Neotominae	Neotoma_chrysomelas
MYOMORPHA	Cricetidae	Neotominae	Neotoma_cinerea	Neotoma_cinerea
MYOMORPHA	Cricetidae	Neotominae	Neotoma_devia	Neotoma_devia
MYOMORPHA	Cricetidae	Neotominae	Neotoma_floridana	Neotoma_floridana
MYOMORPHA	Cricetidae	Neotominae	Neotoma_fuscipes	Neotoma_fuscipes
MYOMORPHA	Cricetidae	Neotominae	Neotoma_goldmani	Neotoma_goldmani
MYOMORPHA	Cricetidae	Neotominae	Neotoma_lepida	Neotoma_lepida
MYOMORPHA	Cricetidae	Neotominae	Neotoma_leucodon	Neotoma_leucodon
MYOMORPHA	Cricetidae	Neotominae	Neotoma_macrotis	Neotoma_macrotis
MYOMORPHA	Cricetidae	Neotominae	Neotoma_magister	Neotoma_magister
MYOMORPHA	Cricetidae	Neotominae	Neotoma_martinensis
MYOMORPHA	Cricetidae	Neotominae	Neotoma_mexicana	Neotoma_mexicana
MYOMORPHA	Cricetidae	Neotominae	Neotoma_micropus	Neotoma_micropus
MYOMORPHA	Cricetidae	Neotominae	Neotoma_nelsoni
MYOMORPHA	Cricetidae	Neotominae	Neotoma_palatina
MYOMORPHA	Cricetidae	Neotominae	Neotoma_phenax
MYOMORPHA	Cricetidae	Neotominae	Neotoma_stephensi	Neotoma_stephensi
MYOMORPHA	Cricetidae	Neotominae	Ochrotomys_nuttalli	Ochrotomys_nuttalli
MYOMORPHA	Cricetidae	Neotominae	Onychomys_arenicola	Onychomys_arenicola
MYOMORPHA	Cricetidae	Neotominae	Onychomys_leucogaster	Onychomys_leucogaster
MYOMORPHA	Cricetidae	Neotominae	Onychomys_torridus	Onychomys_torridus
MYOMORPHA	Cricetidae	Neotominae	Osgoodomys_banderanus	Osgoodomys_banderanus
MYOMORPHA	Cricetidae	Neotominae	Peromyscus_attwateri	Peromyscus_attwateri
MYOMORPHA	Cricetidae	Neotominae	Peromyscus_aztecus	Peromyscus_aztecus
MYOMORPHA	Cricetidae	Neotominae	Peromyscus_beatae	Peromyscus_beatae
MYOMORPHA	Cricetidae	Neotominae	Peromyscus_boylii	Peromyscus_boylii
MYOMORPHA	Cricetidae	Neotominae	Peromyscus_bullatus
MYOMORPHA	Cricetidae	Neotominae	Peromyscus_californicus	Peromyscus_californicus
MYOMORPHA	Cricetidae	Neotominae	Peromyscus_caniceps	Peromyscus_caniceps
MYOMORPHA	Cricetidae	Neotominae	Peromyscus_crinitus	Peromyscus_crinitus
MYOMORPHA	Cricetidae	Neotominae	Peromyscus_dickeyi	Peromyscus_dickeyi
MYOMORPHA	Cricetidae	Neotominae	Peromyscus_difficilis	Peromyscus_difficilis
MYOMORPHA	Cricetidae	Neotominae	Peromyscus_eremicus	Peromyscus_eremicus
MYOMORPHA	Cricetidae	Neotominae	Peromyscus_eva	Peromyscus_eva
MYOMORPHA	Cricetidae	Neotominae	Peromyscus_fraterculus	Peromyscus_fraterculus
MYOMORPHA	Cricetidae	Neotominae	Peromyscus_furvus	Peromyscus_furvus
MYOMORPHA	Cricetidae	Neotominae	Peromyscus_gossypinus	Peromyscus_gossypinus
MYOMORPHA	Cricetidae	Neotominae	Peromyscus_grandis
MYOMORPHA	Cricetidae	Neotominae	Peromyscus_gratus	Peromyscus_gratus
MYOMORPHA	Cricetidae	Neotominae	Peromyscus_guardia
MYOMORPHA	Cricetidae	Neotominae	Peromyscus_guatemalensis	Peromyscus_guatemalensis
MYOMORPHA	Cricetidae	Neotominae	Peromyscus_gymnotis	Peromyscus_gymnotis
MYOMORPHA	Cricetidae	Neotominae	Peromyscus_hooperi	Peromyscus_hooperi
MYOMORPHA	Cricetidae	Neotominae	Peromyscus_hylocetes	Peromyscus_hylocetes
MYOMORPHA	Cricetidae	Neotominae	Peromyscus_interparietalis	Peromyscus_interparietalis
MYOMORPHA	Cricetidae	Neotominae	Peromyscus_keeni	Peromyscus_keeni
MYOMORPHA	Cricetidae	Neotominae	Peromyscus_leucopus	Peromyscus_leucopus
MYOMORPHA	Cricetidae	Neotominae	Peromyscus_levipes	Peromyscus_levipes
MYOMORPHA	Cricetidae	Neotominae	Peromyscus_madrensis	Peromyscus_madrensis
MYOMORPHA	Cricetidae	Neotominae	Peromyscus_maniculatus	Peromyscus_maniculatus
MYOMORPHA	Cricetidae	Neotominae	Peromyscus_mayensis	Peromyscus_mayensis
MYOMORPHA	Cricetidae	Neotominae	Peromyscus_megalops	Peromyscus_megalops
MYOMORPHA	Cricetidae	Neotominae	Peromyscus_mekisturus
MYOMORPHA	Cricetidae	Neotominae	Peromyscus_melanocarpus	Peromyscus_melanocarpus
MYOMORPHA	Cricetidae	Neotominae	Peromyscus_melanophrys	Peromyscus_melanophrys
MYOMORPHA	Cricetidae	Neotominae	Peromyscus_melanotis	Peromyscus_melanotis
MYOMORPHA	Cricetidae	Neotominae	Peromyscus_melanurus
MYOMORPHA	Cricetidae	Neotominae	Peromyscus_merriami	Peromyscus_merriami
MYOMORPHA	Cricetidae	Neotominae	Peromyscus_mexicanus	Peromyscus_mexicanus
MYOMORPHA	Cricetidae	Neotominae	Peromyscus_nasutus	Peromyscus_nasutus
MYOMORPHA	Cricetidae	Neotominae	Peromyscus_ochraventer	Peromyscus_ochraventer
MYOMORPHA	Cricetidae	Neotominae	Peromyscus_pectoralis	Peromyscus_pectoralis
MYOMORPHA	Cricetidae	Neotominae	Peromyscus_pembertoni
MYOMORPHA	Cricetidae	Neotominae	Peromyscus_perfulvus	Peromyscus_perfulvus
MYOMORPHA	Cricetidae	Neotominae	Peromyscus_polionotus	Peromyscus_polionotus
MYOMORPHA	Cricetidae	Neotominae	Peromyscus_polius	Peromyscus_polius
MYOMORPHA	Cricetidae	Neotominae	Peromyscus_pseudocrinitus
MYOMORPHA	Cricetidae	Neotominae	Peromyscus_sagax	Peromyscus_sagax
MYOMORPHA	Cricetidae	Neotominae	Peromyscus_sejugis	Peromyscus_sejugis
MYOMORPHA	Cricetidae	Neotominae	Peromyscus_simulus	Peromyscus_simulus
MYOMORPHA	Cricetidae	Neotominae	Peromyscus_slevini	Peromyscus_slevini
MYOMORPHA	Cricetidae	Neotominae	Peromyscus_spicilegus	Peromyscus_spicilegus
MYOMORPHA	Cricetidae	Neotominae	Peromyscus_stephani	Peromyscus_stephani
MYOMORPHA	Cricetidae	Neotominae	Peromyscus_stirtoni	Peromyscus_stirtoni
MYOMORPHA	Cricetidae	Neotominae	Peromyscus_truei	Peromyscus_truei
MYOMORPHA	Cricetidae	Neotominae	Peromyscus_winkelmanni	Peromyscus_winkelmanni
MYOMORPHA	Cricetidae	Neotominae	Peromyscus_yucatanicus
MYOMORPHA	Cricetidae	Neotominae	Peromyscus_zarhynchus	Peromyscus_zarhynchus
MYOMORPHA	Cricetidae	Neotominae	Podomys_floridanus	Podomys_floridanus
MYOMORPHA	Cricetidae	Neotominae	Reithrodontomys_brevirostris	Reithrodontomys_brevirostris
MYOMORPHA	Cricetidae	Neotominae	Reithrodontomys_burti
MYOMORPHA	Cricetidae	Neotominae	Reithrodontomys_chrysopsis	Reithrodontomys_chrysopsis
MYOMORPHA	Cricetidae	Neotominae	Reithrodontomys_creper	Reithrodontomys_creper
MYOMORPHA	Cricetidae	Neotominae	Reithrodontomys_darienensis	Reithrodontomys_dariensis
MYOMORPHA	Cricetidae	Neotominae	Reithrodontomys_fulvescens	Reithrodontomys_fulvescens
MYOMORPHA	Cricetidae	Neotominae	Reithrodontomys_gracilis	Reithrodontomys_gracilis
MYOMORPHA	Cricetidae	Neotominae	Reithrodontomys_hirsutus	Reithrodontomys_hirsutus
MYOMORPHA	Cricetidae	Neotominae	Reithrodontomys_humulis	Reithrodontomys_humulis
MYOMORPHA	Cricetidae	Neotominae	Reithrodontomys_megalotis	Reithrodontomys_megalotis
MYOMORPHA	Cricetidae	Neotominae	Reithrodontomys_mexicanus	Reithrodontomys_mexicanus
MYOMORPHA	Cricetidae	Neotominae	Reithrodontomys_microdon	Reithrodontomys_microdon
MYOMORPHA	Cricetidae	Neotominae	Reithrodontomys_montanus	Reithrodontomys_montanus
MYOMORPHA	Cricetidae	Neotominae	Reithrodontomys_paradoxus
MYOMORPHA	Cricetidae	Neotominae	Reithrodontomys_raviventris	Reithrodontomys_raviventris
MYOMORPHA	Cricetidae	Neotominae	Reithrodontomys_rodriguezi
MYOMORPHA	Cricetidae	Neotominae	Reithrodontomys_spectabilis	Reithrodontomys_spectabilis
MYOMORPHA	Cricetidae	Neotominae	Reithrodontomys_sumichrasti	Reithrodontomys_sumichrasti
MYOMORPHA	Cricetidae	Neotominae	Reithrodontomys_tenuirostris	Reithrodontomys_tenuirostris
MYOMORPHA	Cricetidae	Neotominae	Reithrodontomys_zacatecae	Reithrodontomys_zacatecae
MYOMORPHA	Cricetidae	Neotominae	Scotinomys_teguina	Scotinomys_teguina
MYOMORPHA	Cricetidae	Neotominae	Scotinomys_xerampelinus	Scotinomys_xerampelinus
MYOMORPHA	Cricetidae	Neotominae	Xenomys_nelsoni	Xenomys_nelsoni
MYOMORPHA	Cricetidae	Neotominae	Neotomodon_alstoni	Neotomodon_alstoni
MYOMORPHA	Cricetidae	Sigmodontinae	Abrawayaomys_ruschii
MYOMORPHA	Cricetidae	Sigmodontinae	Abrothrix_andinus	Abrothrix_andinus
MYOMORPHA	Cricetidae	Sigmodontinae	Abrothrix_hershkovitzi	Abrothrix_hershkovitzi
MYOMORPHA	Cricetidae	Sigmodontinae	Abrothrix_jelskii	Abrothrix_jelskii
MYOMORPHA	Cricetidae	Sigmodontinae	Abrothrix_longipilis	Abrothrix_longipilis
MYOMORPHA	Cricetidae	Sigmodontinae	Abrothrix_markhami	Abrothrix_markhami
MYOMORPHA	Cricetidae	Sigmodontinae	Abrothrix_olivaceus	Abrothrix_olivaceus
MYOMORPHA	Cricetidae	Sigmodontinae	Oryzomys_galapagoensis	Aegialomys_galapagoensis
MYOMORPHA	Cricetidae	Sigmodontinae	Oryzomys_xanthaeolus	Aegialomys_xanthaeolus
MYOMORPHA	Cricetidae	Sigmodontinae	Aepeomys_lugens	Aepeomys_lugens
MYOMORPHA	Cricetidae	Sigmodontinae	Akodon_aerosus	Akodon_aerosus
MYOMORPHA	Cricetidae	Sigmodontinae	Akodon_affinis	Akodon_affinis
MYOMORPHA	Cricetidae	Sigmodontinae	Akodon_albiventer	Akodon_albiventer
MYOMORPHA	Cricetidae	Sigmodontinae	Akodon_azarae	Akodon_azarae
MYOMORPHA	Cricetidae	Sigmodontinae	Akodon_boliviensis	Akodon_boliviensis
MYOMORPHA	Cricetidae	Sigmodontinae	Akodon_budini	Akodon_budini
MYOMORPHA	Cricetidae	Sigmodontinae	Akodon_cursor	Akodon_cursor
MYOMORPHA	Cricetidae	Sigmodontinae	Akodon_dayi	Akodon_dayi
MYOMORPHA	Cricetidae	Sigmodontinae	Akodon_dolores	Akodon_dolores
MYOMORPHA	Cricetidae	Sigmodontinae	Akodon_fumeus	Akodon_fumeus
MYOMORPHA	Cricetidae	Sigmodontinae	Akodon_iniscatus	Akodon_iniscatus
MYOMORPHA	Cricetidae	Sigmodontinae	Akodon_juninensis	Akodon_juninensis
MYOMORPHA	Cricetidae	Sigmodontinae	Akodon_kofordi	Akodon_kofordi
MYOMORPHA	Cricetidae	Sigmodontinae	Akodon_lindberghi	Akodon_lindberghi
MYOMORPHA	Cricetidae	Sigmodontinae	Akodon_lutescens	Akodon_lutescens
MYOMORPHA	Cricetidae	Sigmodontinae	Akodon_mimus	Akodon_mimus
MYOMORPHA	Cricetidae	Sigmodontinae	Akodon_molinae	Akodon_molinae
MYOMORPHA	Cricetidae	Sigmodontinae	Akodon_mollis	Akodon_mollis
MYOMORPHA	Cricetidae	Sigmodontinae	Akodon_montensis	Akodon_montensis
MYOMORPHA	Cricetidae	Sigmodontinae	Akodon_mystax	Akodon_mystax
MYOMORPHA	Cricetidae	Sigmodontinae	Akodon_orophilus	Akodon_orophilus
MYOMORPHA	Cricetidae	Sigmodontinae	Akodon_paranaensis	Akodon_paranaensis
MYOMORPHA	Cricetidae	Sigmodontinae	Akodon_reigi	Akodon_reigi
MYOMORPHA	Cricetidae	Sigmodontinae	Akodon_serrensis	Akodon_serrensis
MYOMORPHA	Cricetidae	Sigmodontinae	Akodon_siberiae	Akodon_siberiae
MYOMORPHA	Cricetidae	Sigmodontinae	Akodon_simulator	Akodon_simulator
MYOMORPHA	Cricetidae	Sigmodontinae	Akodon_spegazzinii	Akodon_spegazzinii
MYOMORPHA	Cricetidae	Sigmodontinae	Akodon_subfuscus	Akodon_subfuscus
MYOMORPHA	Cricetidae	Sigmodontinae	Akodon_sylvanus	Akodon_sylvanus
MYOMORPHA	Cricetidae	Sigmodontinae	Akodon_toba	Akodon_toba
MYOMORPHA	Cricetidae	Sigmodontinae	Akodon_torques	Akodon_torques
MYOMORPHA	Cricetidae	Sigmodontinae	Akodon_varius	Akodon_varius
MYOMORPHA	Cricetidae	Sigmodontinae	Amphinectomys_savamis	Amphinectomys_savamis
MYOMORPHA	Cricetidae	Sigmodontinae	Andalgalomys_olrogi	Andalgalomys_olrogi
MYOMORPHA	Cricetidae	Sigmodontinae	Andalgalomys_pearsoni	Andalgalomys_pearsoni
MYOMORPHA	Cricetidae	Sigmodontinae	Andalgalomys_roigi	Andalgalomys_roigi
MYOMORPHA	Cricetidae	Sigmodontinae	Andinomys_edax	Andinomys_edax
MYOMORPHA	Cricetidae	Sigmodontinae	Auliscomys_boliviensis	Auliscomys_boliviensis
MYOMORPHA	Cricetidae	Sigmodontinae	Loxodontomys_micropus	Auliscomys_micropus
MYOMORPHA	Cricetidae	Sigmodontinae	Auliscomys_pictus	Auliscomys_pictus
MYOMORPHA	Cricetidae	Sigmodontinae	Auliscomys_sublimis	Auliscomys_sublimis
MYOMORPHA	Cricetidae	Sigmodontinae	Bibimys_chacoensis	Bibimys_chacoensis
MYOMORPHA	Cricetidae	Sigmodontinae	Bibimys_labiosus	Bibimys_labiosus
MYOMORPHA	Cricetidae	Sigmodontinae	Blarinomys_breviceps	Blarinomys_breviceps
MYOMORPHA	Cricetidae	Sigmodontinae	Brucepattersonius_igniventris	Brucepattersonius_igniventris
MYOMORPHA	Cricetidae	Sigmodontinae	Brucepattersonius_soricinus	Brucepattersonius_soricinus
MYOMORPHA	Cricetidae	Sigmodontinae	Calomys_callosus	Calomys_callosus
MYOMORPHA	Cricetidae	Sigmodontinae	Calomys_expulsus	Calomys_expulsus
MYOMORPHA	Cricetidae	Sigmodontinae	Calomys_hummelincki	Calomys_hummelincki
MYOMORPHA	Cricetidae	Sigmodontinae	Calomys_laucha	Calomys_laucha
MYOMORPHA	Cricetidae	Sigmodontinae	Calomys_lepidus	Calomys_lepidus
MYOMORPHA	Cricetidae	Sigmodontinae	Calomys_musculinus	Calomys_musculinus
MYOMORPHA	Cricetidae	Sigmodontinae	Calomys_sorellus	Calomys_sorellus
MYOMORPHA	Cricetidae	Sigmodontinae	Calomys_tener	Calomys_tener
MYOMORPHA	Cricetidae	Sigmodontinae	Calomys_tocantinsi	Calomys_tocantinsi
MYOMORPHA	Cricetidae	Sigmodontinae	Calomys_venustus	Calomys_venustus
MYOMORPHA	Cricetidae	Sigmodontinae	Oryzomys_maracajuensis	Cerradomys_maracajuensis
MYOMORPHA	Cricetidae	Sigmodontinae	Oryzomys_marinhus	Cerradomys_marinhus
MYOMORPHA	Cricetidae	Sigmodontinae	Oryzomys_scotti	Cerradomys_scotti
MYOMORPHA	Cricetidae	Sigmodontinae	Oryzomys_subflavus	Cerradomys_subflavus
MYOMORPHA	Cricetidae	Sigmodontinae	Chelemys_macronyx	Chelemys_macronyx
MYOMORPHA	Cricetidae	Sigmodontinae	Chelemys_megalonyx	Chelemys_megalonyx
MYOMORPHA	Cricetidae	Sigmodontinae	Chilomys_instans	Chilomys_instans
MYOMORPHA	Cricetidae	Sigmodontinae	Delomys_collinus	Delomys_collinus
MYOMORPHA	Cricetidae	Sigmodontinae	Delomys_dorsalis	Delomys_dorsalis
MYOMORPHA	Cricetidae	Sigmodontinae	Delomys_sublineatus	Delomys_sublineatus
MYOMORPHA	Cricetidae	Sigmodontinae	Deltamys_kempi	Deltamys_kempi
MYOMORPHA	Cricetidae	Sigmodontinae	Eligmodontia_moreni	Eligmodontia_moreni
MYOMORPHA	Cricetidae	Sigmodontinae	Eligmodontia_morgani	Eligmodontia_morgani
MYOMORPHA	Cricetidae	Sigmodontinae	Eligmodontia_puerulus	Eligmodontia_puerulus
MYOMORPHA	Cricetidae	Sigmodontinae	Eligmodontia_typus	Eligmodontia_typus
MYOMORPHA	Cricetidae	Sigmodontinae	Oryzomys_polius	Eremoryzomys_polius
MYOMORPHA	Cricetidae	Sigmodontinae	Euneomys_chinchilloides	Euneomys_chinchilloides
MYOMORPHA	Cricetidae	Sigmodontinae	Oryzomys_emmonsae	Euryoryzomys_emmonsae
MYOMORPHA	Cricetidae	Sigmodontinae	Oryzomys_lamia	Euryoryzomys_lamia
MYOMORPHA	Cricetidae	Sigmodontinae	Oryzomys_macconnelli	Euryoryzomys_macconnelli
MYOMORPHA	Cricetidae	Sigmodontinae	Oryzomys_nitidus	Euryoryzomys_nitidus
MYOMORPHA	Cricetidae	Sigmodontinae	Oryzomys_russatus	Euryoryzomys_russatus
MYOMORPHA	Cricetidae	Sigmodontinae	Geoxus_valdivianus	Geoxus_valdivianus
MYOMORPHA	Cricetidae	Sigmodontinae	Graomys_centralis	Graomys_centralis
MYOMORPHA	Cricetidae	Sigmodontinae	Graomys_domorum	Graomys_domorum
MYOMORPHA	Cricetidae	Sigmodontinae	Graomys_griseoflavus	Graomys_griseoflavus
MYOMORPHA	Cricetidae	Sigmodontinae	Oryzomys_alfaroi	Handleyomys_alfaroi
MYOMORPHA	Cricetidae	Sigmodontinae	Handleyomys_intectus	Handleyomys_intectus
MYOMORPHA	Cricetidae	Sigmodontinae	Oryzomys_rostratus	Handleyomys_rostratus
MYOMORPHA	Cricetidae	Sigmodontinae	Oryzomys_saturatior	Handleyomys_saturatior
MYOMORPHA	Cricetidae	Sigmodontinae	Holochilus_brasiliensis	Holochilus_brasiliensis
MYOMORPHA	Cricetidae	Sigmodontinae	Holochilus_chacarius	Holochilus_chacarius
MYOMORPHA	Cricetidae	Sigmodontinae	Holochilus_sciureus	Holochilus_sciureus
MYOMORPHA	Cricetidae	Sigmodontinae	Oryzomys_laticeps	Hylaeamys_laticeps
MYOMORPHA	Cricetidae	Sigmodontinae	Oryzomys_megacephalus	Hylaeamys_megacephalus
MYOMORPHA	Cricetidae	Sigmodontinae	Oryzomys_perenensis	Hylaeamys_perenensis
MYOMORPHA	Cricetidae	Sigmodontinae	Oryzomys_yunganus	Hylaeamys_yunganus
MYOMORPHA	Cricetidae	Sigmodontinae	Irenomys_tarsalis	Irenomys_tarsalis
MYOMORPHA	Cricetidae	Sigmodontinae	Juliomys_pictipes	Juliomys_pictipes
MYOMORPHA	Cricetidae	Sigmodontinae	Juliomys_rimofrons	Juliomys_rimofrons
MYOMORPHA	Cricetidae	Sigmodontinae	Juscelinomys_huanchacae	Juscelinomys_huanchacae
MYOMORPHA	Cricetidae	Sigmodontinae	Kunsia_tomentosus	Kunsia_tomentosus
MYOMORPHA	Cricetidae	Sigmodontinae	Lenoxus_apicalis	Lenoxus_apicalis
MYOMORPHA	Cricetidae	Sigmodontinae	Lundomys_molitor	Lundomys_molitor
MYOMORPHA	Cricetidae	Sigmodontinae	Melanomys_caliginosus	Melanomys_caliginosus
MYOMORPHA	Cricetidae	Sigmodontinae	Microakodontomys_transitorius	Microakodontomys_transitorius
MYOMORPHA	Cricetidae	Sigmodontinae	Microryzomys_minutus	Microryzomys_minutus
MYOMORPHA	Cricetidae	Sigmodontinae	Neacomys_dubosti	Neacomys_dubosti
MYOMORPHA	Cricetidae	Sigmodontinae	Neacomys_guianae	Neacomys_guianae
MYOMORPHA	Cricetidae	Sigmodontinae	Neacomys_minutus	Neacomys_minutus
MYOMORPHA	Cricetidae	Sigmodontinae	Neacomys_musseri	Neacomys_musseri
MYOMORPHA	Cricetidae	Sigmodontinae	Neacomys_paracou	Neacomys_paracou
MYOMORPHA	Cricetidae	Sigmodontinae	Neacomys_spinosus	Neacomys_spinosus
MYOMORPHA	Cricetidae	Sigmodontinae	Necromys_amoenus	Necromys_amoenus
MYOMORPHA	Cricetidae	Sigmodontinae	Necromys_lactens	Necromys_lactens
MYOMORPHA	Cricetidae	Sigmodontinae	Necromys_lasiurus	Necromys_lasiurus
MYOMORPHA	Cricetidae	Sigmodontinae	Necromys_lenguarum	Necromys_lenguarum
MYOMORPHA	Cricetidae	Sigmodontinae	Necromys_obscurus	Necromys_obscurus
MYOMORPHA	Cricetidae	Sigmodontinae	Necromys_temchuki	Necromys_temchuki
MYOMORPHA	Cricetidae	Sigmodontinae	Necromys_urichi	Necromys_urichi
MYOMORPHA	Cricetidae	Sigmodontinae	Nectomys_apicalis	Nectomys_apicalis
MYOMORPHA	Cricetidae	Sigmodontinae	Nectomys_squamipes	Nectomys_squamipes
MYOMORPHA	Cricetidae	Sigmodontinae	Nesoryzomys_fernandinae	Nesoryzomys_fernandinae
MYOMORPHA	Cricetidae	Sigmodontinae	Nesoryzomys_indefessus	Nesoryzomys_indefessus
MYOMORPHA	Cricetidae	Sigmodontinae	Nesoryzomys_swarthi	Nesoryzomys_swarthi
MYOMORPHA	Cricetidae	Sigmodontinae	Neusticomys_monticolus	Neusticomys_monticolus
MYOMORPHA	Cricetidae	Sigmodontinae	Notiomys_edwardsii	Notiomys_edwardsii
MYOMORPHA	Cricetidae	Sigmodontinae	Oecomys_auyantepui	Oecomys_auyantepui
MYOMORPHA	Cricetidae	Sigmodontinae	Oecomys_bicolor	Oecomys_bicolor
MYOMORPHA	Cricetidae	Sigmodontinae	Oecomys_catherinae	Oecomys_catherinae
MYOMORPHA	Cricetidae	Sigmodontinae	Oecomys_concolor	Oecomys_concolor
MYOMORPHA	Cricetidae	Sigmodontinae	Oecomys_mamorae	Oecomys_mamorae
MYOMORPHA	Cricetidae	Sigmodontinae	Oecomys_rex	Oecomys_rex
MYOMORPHA	Cricetidae	Sigmodontinae	Oecomys_roberti	Oecomys_roberti
MYOMORPHA	Cricetidae	Sigmodontinae	Oecomys_rutilus	Oecomys_rutilus
MYOMORPHA	Cricetidae	Sigmodontinae	Oecomys_superans	Oecomys_superans
MYOMORPHA	Cricetidae	Sigmodontinae	Oecomys_trinitatis	Oecomys_trinitatis
MYOMORPHA	Cricetidae	Sigmodontinae	Oligoryzomys_andinus	Oligoryzomys_andinus
MYOMORPHA	Cricetidae	Sigmodontinae	Oligoryzomys_chacoensis	Oligoryzomys_chacoensis
MYOMORPHA	Cricetidae	Sigmodontinae	Oligoryzomys_delticola	Oligoryzomys_delticola
MYOMORPHA	Cricetidae	Sigmodontinae	Oligoryzomys_destructor	Oligoryzomys_destructor
MYOMORPHA	Cricetidae	Sigmodontinae	Oligoryzomys_eliurus	Oligoryzomys_eliurus
MYOMORPHA	Cricetidae	Sigmodontinae	Oligoryzomys_flavescens	Oligoryzomys_flavescens
MYOMORPHA	Cricetidae	Sigmodontinae	Oligoryzomys_fornesi	Oligoryzomys_fornesi
MYOMORPHA	Cricetidae	Sigmodontinae	Oligoryzomys_fulvescens	Oligoryzomys_fulvescens
MYOMORPHA	Cricetidae	Sigmodontinae	Oligoryzomys_longicaudatus	Oligoryzomys_longicaudatus
MYOMORPHA	Cricetidae	Sigmodontinae	Oligoryzomys_magellanicus	Oligoryzomys_magellanicus
MYOMORPHA	Cricetidae	Sigmodontinae	Oligoryzomys_microtis	Oligoryzomys_microtis
MYOMORPHA	Cricetidae	Sigmodontinae	Oligoryzomys_nigripes	Oligoryzomys_nigripes
MYOMORPHA	Cricetidae	Sigmodontinae	Oligoryzomys_stramineus	Oligoryzomys_stramineus
MYOMORPHA	Cricetidae	Sigmodontinae	Oligoryzomys_vegetus	Oligoryzomys_vegetus
MYOMORPHA	Cricetidae	Sigmodontinae	Oryzomys_balneator	Oreoryzomys_balneator
MYOMORPHA	Cricetidae	Sigmodontinae	Oryzomys_albigularis	Oryzomys_albigularis
MYOMORPHA	Cricetidae	Sigmodontinae	Oryzomys_couesi	Oryzomys_couesi
MYOMORPHA	Cricetidae	Sigmodontinae	Oryzomys_melanotis	Oryzomys_melanotis
MYOMORPHA	Cricetidae	Sigmodontinae	Oryzomys_palustris	Oryzomys_palustris
MYOMORPHA	Cricetidae	Sigmodontinae	Oxymycterus_amazonicus	Oxymycterus_amazonicus
MYOMORPHA	Cricetidae	Sigmodontinae	Oxymycterus_dasytrichus	Oxymycterus_dasytrichus
MYOMORPHA	Cricetidae	Sigmodontinae	Oxymycterus_delator	Oxymycterus_delator
MYOMORPHA	Cricetidae	Sigmodontinae	Oxymycterus_hiska	Oxymycterus_hiska
MYOMORPHA	Cricetidae	Sigmodontinae	Oxymycterus_josei	Oxymycterus_josei
MYOMORPHA	Cricetidae	Sigmodontinae	Oxymycterus_nasutus	Oxymycterus_nasutus
MYOMORPHA	Cricetidae	Sigmodontinae	Oxymycterus_paramensis	Oxymycterus_paramensis
MYOMORPHA	Cricetidae	Sigmodontinae	Oxymycterus_quaestor	Oxymycterus_quaestor
MYOMORPHA	Cricetidae	Sigmodontinae	Oxymycterus_rufus	Oxymycterus_rufus
MYOMORPHA	Cricetidae	Sigmodontinae	Pearsonomys_annectens	Pearsonomys_annectens
MYOMORPHA	Cricetidae	Sigmodontinae	Phyllotis_amicus	Phyllotis_amicus
MYOMORPHA	Cricetidae	Sigmodontinae	Phyllotis_andium	Phyllotis_andium
MYOMORPHA	Cricetidae	Sigmodontinae	Phyllotis_bonariensis	Phyllotis_bonariensis
MYOMORPHA	Cricetidae	Sigmodontinae	Phyllotis_darwini	Phyllotis_darwini
MYOMORPHA	Cricetidae	Sigmodontinae	Phyllotis_limatus	Phyllotis_limatus
MYOMORPHA	Cricetidae	Sigmodontinae	Phyllotis_magister	Phyllotis_magister
MYOMORPHA	Cricetidae	Sigmodontinae	Phyllotis_osgoodi	Phyllotis_osgoodi
MYOMORPHA	Cricetidae	Sigmodontinae	Phyllotis_osilae	Phyllotis_osilae_osilae
MYOMORPHA	Cricetidae	Sigmodontinae	Phyllotis_wolffsohni	Phyllotis_wolffsohni
MYOMORPHA	Cricetidae	Sigmodontinae	Phyllotis_xanthopygus	Phyllotis_xanthopygus
MYOMORPHA	Cricetidae	Sigmodontinae	Pseudoryzomys_simplex	Pseudoryzomys_simplex
MYOMORPHA	Cricetidae	Sigmodontinae	Reithrodon_auritus	Reithrodon_auritus
MYOMORPHA	Cricetidae	Sigmodontinae	Rhagomys_longilingua	Rhagomys_spce
MYOMORPHA	Cricetidae	Sigmodontinae	Rheomys_raptor	Rheomys_raptor
MYOMORPHA	Cricetidae	Sigmodontinae	Rhipidomys_leucodactylus	Rhipidomys_leucodactylus
MYOMORPHA	Cricetidae	Sigmodontinae	Rhipidomys_macconnelli	Rhipidomys_macconnelli
MYOMORPHA	Cricetidae	Sigmodontinae	Rhipidomys_mastacalis	Rhipidomys_mastacalis
MYOMORPHA	Cricetidae	Sigmodontinae	Rhipidomys_nitela	Rhipidomys_nitela
MYOMORPHA	Cricetidae	Sigmodontinae	Rhipidomys_wetzeli	Rhipidomys_wetzeli
MYOMORPHA	Cricetidae	Sigmodontinae	Salinomys_delicatus	Salinomys_delicatus
MYOMORPHA	Cricetidae	Sigmodontinae	Scapteromys_aquaticus	Scapteromys_aquaticus
MYOMORPHA	Cricetidae	Sigmodontinae	Scapteromys_tumidus	Scapteromys_tumidus
MYOMORPHA	Cricetidae	Sigmodontinae	Scolomys_melanops	Scolomys_melanops
MYOMORPHA	Cricetidae	Sigmodontinae	Scolomys_ucayalensis	Scolomys_ucayalensis
MYOMORPHA	Cricetidae	Sigmodontinae	Sigmodon_alleni	Sigmodon_alleni
MYOMORPHA	Cricetidae	Sigmodontinae	Sigmodon_alstoni	Sigmodon_alstoni
MYOMORPHA	Cricetidae	Sigmodontinae	Sigmodon_arizonae	Sigmodon_arizonae
MYOMORPHA	Cricetidae	Sigmodontinae	Sigmodon_fulviventer	Sigmodon_fulviventer
MYOMORPHA	Cricetidae	Sigmodontinae	Sigmodon_hirsutus	Sigmodon_hirsutus
MYOMORPHA	Cricetidae	Sigmodontinae	Sigmodon_hispidus	Sigmodon_hispidus
MYOMORPHA	Cricetidae	Sigmodontinae	Sigmodon_leucotis	Sigmodon_leucotis
MYOMORPHA	Cricetidae	Sigmodontinae	Sigmodon_mascotensis	Sigmodon_mascotensis
MYOMORPHA	Cricetidae	Sigmodontinae	Sigmodon_ochrognathus	Sigmodon_ochrognathus
MYOMORPHA	Cricetidae	Sigmodontinae	Sigmodon_peruanus	Sigmodon_peruanus
MYOMORPHA	Cricetidae	Sigmodontinae	Sigmodon_toltecus	Sigmodon_toltecus
MYOMORPHA	Cricetidae	Sigmodontinae	Sigmodontomys_alfari	Sigmodontomys_alfari
MYOMORPHA	Cricetidae	Sigmodontinae	Oryzomys_angouya	Sooretamys_angouya
MYOMORPHA	Cricetidae	Sigmodontinae	Tapecomys_primus	Tapecomys_primus
MYOMORPHA	Cricetidae	Sigmodontinae	Thalpomys_cerradensis	Thalpomys_cerradensis
MYOMORPHA	Cricetidae	Sigmodontinae	Thalpomys_lasiotis	Thalpomys_lasiotis
MYOMORPHA	Cricetidae	Sigmodontinae	Thaptomys_nigrita	Thaptomys_nigrita
MYOMORPHA	Cricetidae	Sigmodontinae	Thomasomys_aureus	Thomasomys_aureus
MYOMORPHA	Cricetidae	Sigmodontinae	Thomasomys_baeops	Thomasomys_baeops
MYOMORPHA	Cricetidae	Sigmodontinae	Thomasomys_caudivarius	Thomasomys_caudivarius
MYOMORPHA	Cricetidae	Sigmodontinae	Thomasomys_cinnameus	Thomasomys_cinnameus
MYOMORPHA	Cricetidae	Sigmodontinae	Thomasomys_daphne	Thomasomys_daphne
MYOMORPHA	Cricetidae	Sigmodontinae	Thomasomys_erro	Thomasomys_erro
MYOMORPHA	Cricetidae	Sigmodontinae	Thomasomys_gracilis	Thomasomys_gracilis
MYOMORPHA	Cricetidae	Sigmodontinae	Thomasomys_ischyrus	Thomasomys_ischyurus
MYOMORPHA	Cricetidae	Sigmodontinae	Thomasomys_ladewi	Thomasomys_ladewi
MYOMORPHA	Cricetidae	Sigmodontinae	Thomasomys_notatus	Thomasomys_notatus
MYOMORPHA	Cricetidae	Sigmodontinae	Thomasomys_oreas	Thomasomys_oreas
MYOMORPHA	Cricetidae	Sigmodontinae	Oryzomys_bolivaris	Transandinomys_bolivaris
MYOMORPHA	Cricetidae	Sigmodontinae	Oryzomys_talamancae	Transandinomys_talamancae
MYOMORPHA	Cricetidae	Sigmodontinae	Wiedomys_pyrrhorhinos	Wiedomys_pyrrhorhinos
MYOMORPHA	Cricetidae	Sigmodontinae	Wilfredomys_oenax	Wilfredomys_pictipes
MYOMORPHA	Cricetidae	Sigmodontinae	Zygodontomys_brevicauda	Zygodontomys_brevicauda
MYOMORPHA	Cricetidae	Sigmodontinae	Abrothrix_illuteus
MYOMORPHA	Cricetidae	Sigmodontinae	Abrothrix_lanosus
MYOMORPHA	Cricetidae	Sigmodontinae	Abrothrix_sanborni
MYOMORPHA	Cricetidae	Sigmodontinae	Aepeomys_reigi
MYOMORPHA	Cricetidae	Sigmodontinae	Akodon_aliquantulus
MYOMORPHA	Cricetidae	Sigmodontinae	Akodon_bogotensis
MYOMORPHA	Cricetidae	Sigmodontinae	Akodon_latebricola
MYOMORPHA	Cricetidae	Sigmodontinae	Akodon_leucolimnaeus
MYOMORPHA	Cricetidae	Sigmodontinae	Akodon_neocenus
MYOMORPHA	Cricetidae	Sigmodontinae	Akodon_oenos
MYOMORPHA	Cricetidae	Sigmodontinae	Akodon_pervalens
MYOMORPHA	Cricetidae	Sigmodontinae	Akodon_sanctipaulensis
MYOMORPHA	Cricetidae	Sigmodontinae	Akodon_surdus
MYOMORPHA	Cricetidae	Sigmodontinae	Anotomys_leander
MYOMORPHA	Cricetidae	Sigmodontinae	Bibimys_torresi
MYOMORPHA	Cricetidae	Sigmodontinae	Brucepattersonius_albinasus
MYOMORPHA	Cricetidae	Sigmodontinae	Brucepattersonius_griserufescens
MYOMORPHA	Cricetidae	Sigmodontinae	Brucepattersonius_guarani
MYOMORPHA	Cricetidae	Sigmodontinae	Brucepattersonius_iheringi
MYOMORPHA	Cricetidae	Sigmodontinae	Brucepattersonius_misionensis
MYOMORPHA	Cricetidae	Sigmodontinae	Brucepattersonius_paradisus
MYOMORPHA	Cricetidae	Sigmodontinae	Calomys_boliviae
MYOMORPHA	Cricetidae	Sigmodontinae	Calomys_callidus
MYOMORPHA	Cricetidae	Sigmodontinae	Chelemys_delfini
MYOMORPHA	Cricetidae	Sigmodontinae	Chibchanomys_orcesi
MYOMORPHA	Cricetidae	Sigmodontinae	Chibchanomys_trichotis
MYOMORPHA	Cricetidae	Sigmodontinae	Chinchillula_sahamae
MYOMORPHA	Cricetidae	Sigmodontinae	Euneomys_fossor
MYOMORPHA	Cricetidae	Sigmodontinae	Euneomys_mordax
MYOMORPHA	Cricetidae	Sigmodontinae	Euneomys_petersoni
MYOMORPHA	Cricetidae	Sigmodontinae	Galenomys_garleppi
MYOMORPHA	Cricetidae	Sigmodontinae	Graomys_edithae
MYOMORPHA	Cricetidae	Sigmodontinae	Handleyomys_fuscatus
MYOMORPHA	Cricetidae	Sigmodontinae	Ichthyomys_hydrobates
MYOMORPHA	Cricetidae	Sigmodontinae	Ichthyomys_pittieri
MYOMORPHA	Cricetidae	Sigmodontinae	Ichthyomys_stolzmanni
MYOMORPHA	Cricetidae	Sigmodontinae	Ichthyomys_tweedii
MYOMORPHA	Cricetidae	Sigmodontinae	Juscelinomys_candango
MYOMORPHA	Cricetidae	Sigmodontinae	Juscelinomys_guaporensis
MYOMORPHA	Cricetidae	Sigmodontinae	Kunsia_fronto
MYOMORPHA	Cricetidae	Sigmodontinae	Loxodontomys_pikumche
MYOMORPHA	Cricetidae	Sigmodontinae	Megalomys_desmarestii
MYOMORPHA	Cricetidae	Sigmodontinae	Megalomys_luciae
MYOMORPHA	Cricetidae	Sigmodontinae	Megaoryzomys_curioi
MYOMORPHA	Cricetidae	Sigmodontinae	Melanomys_robustulus
MYOMORPHA	Cricetidae	Sigmodontinae	Melanomys_zunigae
MYOMORPHA	Cricetidae	Sigmodontinae	Microryzomys_altissimus
MYOMORPHA	Cricetidae	Sigmodontinae	Neacomys_pictus
MYOMORPHA	Cricetidae	Sigmodontinae	Neacomys_tenuipes
MYOMORPHA	Cricetidae	Sigmodontinae	Necromys_benefactus
MYOMORPHA	Cricetidae	Sigmodontinae	Necromys_punctulatus
MYOMORPHA	Cricetidae	Sigmodontinae	Nectomys_magdalenae
MYOMORPHA	Cricetidae	Sigmodontinae	Nectomys_palmipes
MYOMORPHA	Cricetidae	Sigmodontinae	Nectomys_rattus
MYOMORPHA	Cricetidae	Sigmodontinae	Neotomys_ebriosus
MYOMORPHA	Cricetidae	Sigmodontinae	Nesoryzomys_darwini
MYOMORPHA	Cricetidae	Sigmodontinae	Neusticomys_mussoi
MYOMORPHA	Cricetidae	Sigmodontinae	Neusticomys_oyapocki
MYOMORPHA	Cricetidae	Sigmodontinae	Neusticomys_peruviensis
MYOMORPHA	Cricetidae	Sigmodontinae	Neusticomys_venezuelae
MYOMORPHA	Cricetidae	Sigmodontinae	Noronhomys_vespuccii
MYOMORPHA	Cricetidae	Sigmodontinae	Oecomys_cleberi
MYOMORPHA	Cricetidae	Sigmodontinae	Oecomys_flavicans
MYOMORPHA	Cricetidae	Sigmodontinae	Oecomys_paricola
MYOMORPHA	Cricetidae	Sigmodontinae	Oecomys_phaeotis
MYOMORPHA	Cricetidae	Sigmodontinae	Oecomys_speciosus
MYOMORPHA	Cricetidae	Sigmodontinae	Oligoryzomys_arenalis
MYOMORPHA	Cricetidae	Sigmodontinae	Oligoryzomys_brendae
MYOMORPHA	Cricetidae	Sigmodontinae	Oligoryzomys_griseolus
MYOMORPHA	Cricetidae	Sigmodontinae	Oligoryzomys_victus
MYOMORPHA	Cricetidae	Sigmodontinae	Oryzomys_auriventer
MYOMORPHA	Cricetidae	Sigmodontinae	Oryzomys_caracolus
MYOMORPHA	Cricetidae	Sigmodontinae	Oryzomys_chapmani
MYOMORPHA	Cricetidae	Sigmodontinae	Oryzomys_curasoae
MYOMORPHA	Cricetidae	Sigmodontinae	Oryzomys_devius
MYOMORPHA	Cricetidae	Sigmodontinae	Oryzomys_dimidiatus
MYOMORPHA	Cricetidae	Sigmodontinae	Oryzomys_gorgasi
MYOMORPHA	Cricetidae	Sigmodontinae	Oryzomys_hammondi
MYOMORPHA	Cricetidae	Sigmodontinae	Oryzomys_keaysi
MYOMORPHA	Cricetidae	Sigmodontinae	Oryzomys_legatus
MYOMORPHA	Cricetidae	Sigmodontinae	Oryzomys_levipes
MYOMORPHA	Cricetidae	Sigmodontinae	Oryzomys_meridensis
MYOMORPHA	Cricetidae	Sigmodontinae	Oryzomys_nelsoni
MYOMORPHA	Cricetidae	Sigmodontinae	Oryzomys_rhabdops
MYOMORPHA	Cricetidae	Sigmodontinae	Oryzomys_seuanezi
MYOMORPHA	Cricetidae	Sigmodontinae	Oryzomys_tatei
MYOMORPHA	Cricetidae	Sigmodontinae	Oxymycterus_akodontius
MYOMORPHA	Cricetidae	Sigmodontinae	Oxymycterus_angularis
MYOMORPHA	Cricetidae	Sigmodontinae	Oxymycterus_caparoae
MYOMORPHA	Cricetidae	Sigmodontinae	Oxymycterus_hispidus
MYOMORPHA	Cricetidae	Sigmodontinae	Oxymycterus_hucucha
MYOMORPHA	Cricetidae	Sigmodontinae	Oxymycterus_inca
MYOMORPHA	Cricetidae	Sigmodontinae	Oxymycterus_roberti
MYOMORPHA	Cricetidae	Sigmodontinae	Paralomys_gerbillus
MYOMORPHA	Cricetidae	Sigmodontinae	Phaenomys_ferrugineus
MYOMORPHA	Cricetidae	Sigmodontinae	Phyllotis_caprinus
MYOMORPHA	Cricetidae	Sigmodontinae	Phyllotis_definitus
MYOMORPHA	Cricetidae	Sigmodontinae	Phyllotis_haggardi
MYOMORPHA	Cricetidae	Sigmodontinae	Podoxymys_roraimae
MYOMORPHA	Cricetidae	Sigmodontinae	Punomys_kofordi
MYOMORPHA	Cricetidae	Sigmodontinae	Punomys_lemminus
MYOMORPHA	Cricetidae	Sigmodontinae	Reithrodon_typicus
MYOMORPHA	Cricetidae	Sigmodontinae	Rhagomys_rufescens
MYOMORPHA	Cricetidae	Sigmodontinae	Rheomys_mexicanus
MYOMORPHA	Cricetidae	Sigmodontinae	Rheomys_thomasi
MYOMORPHA	Cricetidae	Sigmodontinae	Rheomys_underwoodi
MYOMORPHA	Cricetidae	Sigmodontinae	Rhipidomys_austrinus
MYOMORPHA	Cricetidae	Sigmodontinae	Rhipidomys_caucensis
MYOMORPHA	Cricetidae	Sigmodontinae	Rhipidomys_couesi
MYOMORPHA	Cricetidae	Sigmodontinae	Rhipidomys_emiliae
MYOMORPHA	Cricetidae	Sigmodontinae	Rhipidomys_fulviventer
MYOMORPHA	Cricetidae	Sigmodontinae	Rhipidomys_gardneri
MYOMORPHA	Cricetidae	Sigmodontinae	Rhipidomys_latimanus
MYOMORPHA	Cricetidae	Sigmodontinae	Rhipidomys_macrurus
MYOMORPHA	Cricetidae	Sigmodontinae	Rhipidomys_modicus
MYOMORPHA	Cricetidae	Sigmodontinae	Rhipidomys_ochrogaster
MYOMORPHA	Cricetidae	Sigmodontinae	Rhipidomys_venezuelae
MYOMORPHA	Cricetidae	Sigmodontinae	Rhipidomys_venustus
MYOMORPHA	Cricetidae	Sigmodontinae	Sigmodon_inopinatus
MYOMORPHA	Cricetidae	Sigmodontinae	Sigmodon_planifrons
MYOMORPHA	Cricetidae	Sigmodontinae	Sigmodon_zanjonensis
MYOMORPHA	Cricetidae	Sigmodontinae	Sigmodontomys_aphrastus
MYOMORPHA	Cricetidae	Sigmodontinae	Thomasomys_apeco
MYOMORPHA	Cricetidae	Sigmodontinae	Thomasomys_bombycinus
MYOMORPHA	Cricetidae	Sigmodontinae	Thomasomys_cinereiventer
MYOMORPHA	Cricetidae	Sigmodontinae	Thomasomys_cinereus
MYOMORPHA	Cricetidae	Sigmodontinae	Thomasomys_eleusis
MYOMORPHA	Cricetidae	Sigmodontinae	Thomasomys_hudsoni
MYOMORPHA	Cricetidae	Sigmodontinae	Thomasomys_hylophilus
MYOMORPHA	Cricetidae	Sigmodontinae	Thomasomys_incanus
MYOMORPHA	Cricetidae	Sigmodontinae	Thomasomys_kalinowskii
MYOMORPHA	Cricetidae	Sigmodontinae	Thomasomys_laniger
MYOMORPHA	Cricetidae	Sigmodontinae	Thomasomys_macrotis
MYOMORPHA	Cricetidae	Sigmodontinae	Thomasomys_monochromos
MYOMORPHA	Cricetidae	Sigmodontinae	Thomasomys_niveipes
MYOMORPHA	Cricetidae	Sigmodontinae	Thomasomys_onkiro
MYOMORPHA	Cricetidae	Sigmodontinae	Thomasomys_paramorum
MYOMORPHA	Cricetidae	Sigmodontinae	Thomasomys_popayanus
MYOMORPHA	Cricetidae	Sigmodontinae	Thomasomys_praetor
MYOMORPHA	Cricetidae	Sigmodontinae	Thomasomys_pyrrhonotus
MYOMORPHA	Cricetidae	Sigmodontinae	Thomasomys_rhoadsi
MYOMORPHA	Cricetidae	Sigmodontinae	Thomasomys_rosalinda
MYOMORPHA	Cricetidae	Sigmodontinae	Thomasomys_silvestris
MYOMORPHA	Cricetidae	Sigmodontinae	Thomasomys_taczanowskii
MYOMORPHA	Cricetidae	Sigmodontinae	Thomasomys_ucucha
MYOMORPHA	Cricetidae	Sigmodontinae	Thomasomys_vestitus
MYOMORPHA	Cricetidae	Sigmodontinae	Thomasomys_vulcani
MYOMORPHA	Cricetidae	Sigmodontinae	Zygodontomys_brunneus
MYOMORPHA	Cricetidae	Tylomyinae	Nyctomys_sumichrasti	Nyctomys_sumichrasti
MYOMORPHA	Cricetidae	Tylomyinae	Tylomys_bullaris	Tylomys_nudicaudus
MYOMORPHA	Cricetidae	Tylomyinae	Otonyctomys_hatti
MYOMORPHA	Cricetidae	Tylomyinae	Ototylomys_phyllotis	Ototylomys_phyllotis
MYOMORPHA	Cricetidae	Tylomyinae	Tylomys_fulviventer
MYOMORPHA	Cricetidae	Tylomyinae	Tylomys_mirae
MYOMORPHA	Cricetidae	Tylomyinae	Tylomys_nudicaudus
MYOMORPHA	Cricetidae	Tylomyinae	Tylomys_panamensis
MYOMORPHA	Cricetidae	Tylomyinae	Tylomys_tumbalensis
MYOMORPHA	Cricetidae	Tylomyinae	Tylomys_watsoni
MYOMORPHA	Muridae	Murinae	Abditomys_latidens
MYOMORPHA	Muridae	Murinae	Abeomelomys_sevia	Abeomelomys_sevia
MYOMORPHA	Muridae	Murinae	Aethomys_bocagei
MYOMORPHA	Muridae	Murinae	Aethomys_chrysophilus	Aethomys_chrysophilus
MYOMORPHA	Muridae	Murinae	Aethomys_hindei
MYOMORPHA	Muridae	Murinae	Aethomys_ineptus	Aethomys_ineptus
MYOMORPHA	Muridae	Murinae	Aethomys_kaiseri	Aethomys_kaiseri
MYOMORPHA	Muridae	Murinae	Aethomys_nyikae
MYOMORPHA	Muridae	Murinae	Aethomys_silindensis
MYOMORPHA	Muridae	Murinae	Aethomys_stannarius
MYOMORPHA	Muridae	Murinae	Aethomys_thomasi
MYOMORPHA	Muridae	Murinae	Anisomys_imitator	Anisomys_imitator
MYOMORPHA	Muridae	Murinae	Anonymomys_mindorensis
MYOMORPHA	Muridae	Murinae	Apodemus_agrarius	Apodemus_agrarius
MYOMORPHA	Muridae	Murinae	Apodemus_alpicola	Apodemus_alpicola
MYOMORPHA	Muridae	Murinae	Apodemus_argenteus	Apodemus_argenteus
MYOMORPHA	Muridae	Murinae	Apodemus_chevrieri	Apodemus_chevrieri
MYOMORPHA	Muridae	Murinae	Apodemus_draco	Apodemus_draco
MYOMORPHA	Muridae	Murinae	Apodemus_epimelas
MYOMORPHA	Muridae	Murinae	Apodemus_flavicollis	Apodemus_flavicollis
MYOMORPHA	Muridae	Murinae	Apodemus_gurkha	Apodemus_gurkha
MYOMORPHA	Muridae	Murinae	Apodemus_hyrcanicus
MYOMORPHA	Muridae	Murinae	Apodemus_latronum	Apodemus_latronum
MYOMORPHA	Muridae	Murinae	Apodemus_mystacinus	Apodemus_mystacinus
MYOMORPHA	Muridae	Murinae	Apodemus_pallipes	Apodemus_pallipes
MYOMORPHA	Muridae	Murinae	Apodemus_peninsulae	Apodemus_peninsulae
MYOMORPHA	Muridae	Murinae	Apodemus_ponticus	Apodemus_ponticus
MYOMORPHA	Muridae	Murinae	Apodemus_rusiges
MYOMORPHA	Muridae	Murinae	Apodemus_semotus	Apodemus_semotus
MYOMORPHA	Muridae	Murinae	Apodemus_speciosus	Apodemus_speciosus
MYOMORPHA	Muridae	Murinae	Apodemus_sylvaticus	Apodemus_sylvaticus
MYOMORPHA	Muridae	Murinae	Apodemus_uralensis	Apodemus_uralensis
MYOMORPHA	Muridae	Murinae	Apodemus_witherbyi	Apodemus_witherbyi
MYOMORPHA	Muridae	Murinae	Apomys_abrae
MYOMORPHA	Muridae	Murinae	Apomys_datae	Apomys_datae
MYOMORPHA	Muridae	Murinae	Apomys_gracilirostris	Apomys_gracilostris
MYOMORPHA	Muridae	Murinae	Apomys_hylocetes	Apomys_hylocoetes
MYOMORPHA	Muridae	Murinae	Apomys_insignis	Apomys_insignis
MYOMORPHA	Muridae	Murinae	Apomys_littoralis
MYOMORPHA	Muridae	Murinae	Apomys_microdon	Apomys_microdon
MYOMORPHA	Muridae	Murinae	Apomys_musculus	Apomys_musculus
MYOMORPHA	Muridae	Murinae	Apomys_sacobianus
MYOMORPHA	Muridae	Murinae	Archboldomys_luzonensis	Archboldomys_luzonensis
MYOMORPHA	Muridae	Murinae	Archboldomys_musseri
MYOMORPHA	Muridae	Murinae	Arvicanthis_abyssinicus	Arvicanthis_abyssinicus
MYOMORPHA	Muridae	Murinae	Arvicanthis_ansorgei
MYOMORPHA	Muridae	Murinae	Arvicanthis_blicki
MYOMORPHA	Muridae	Murinae	Arvicanthis_nairobae	Arvicanthis_nairobae
MYOMORPHA	Muridae	Murinae	Arvicanthis_neumanni	Arvicanthis_neumanni
MYOMORPHA	Muridae	Murinae	Arvicanthis_niloticus	Arvicanthis_niloticus
MYOMORPHA	Muridae	Murinae	Arvicanthis_rufinus
MYOMORPHA	Muridae	Murinae	Bandicota_bengalensis	Bandicota_bengalensis
MYOMORPHA	Muridae	Murinae	Bandicota_indica	Bandicota_indica
MYOMORPHA	Muridae	Murinae	Bandicota_savilei	Bandicota_savilei
MYOMORPHA	Muridae	Murinae	Batomys_dentatus
MYOMORPHA	Muridae	Murinae	Batomys_granti	Batomys_granti
MYOMORPHA	Muridae	Murinae	Batomys_russatus
MYOMORPHA	Muridae	Murinae	Batomys_salomonseni	Batomys_salomonseni
MYOMORPHA	Muridae	Murinae	Berylmys_berdmorei	Berylmys_berdmorei
MYOMORPHA	Muridae	Murinae	Berylmys_bowersi	Berylmys_bowersi
MYOMORPHA	Muridae	Murinae	Berylmys_mackenziei
MYOMORPHA	Muridae	Murinae	Berylmys_manipulus
MYOMORPHA	Muridae	Murinae	Bullimus_bagobus	Bullimus_bagobus
MYOMORPHA	Muridae	Murinae	Bullimus_gamay	Bullimus_gamay
MYOMORPHA	Muridae	Murinae	Bullimus_luzonicus	Bullimus_luzonicus
MYOMORPHA	Muridae	Murinae	Bunomys_andrewsi	Bunomys_andrewsi
MYOMORPHA	Muridae	Murinae	Bunomys_chrysocomus	Bunomys_chrysocomus
MYOMORPHA	Muridae	Murinae	Bunomys_coelestis
MYOMORPHA	Muridae	Murinae	Bunomys_fratrorum
MYOMORPHA	Muridae	Murinae	Bunomys_penitus
MYOMORPHA	Muridae	Murinae	Bunomys_prolatus
MYOMORPHA	Muridae	Murinae	Carpomys_melanurus
MYOMORPHA	Muridae	Murinae	Carpomys_phaeurus	Carpomys_phaeurus
MYOMORPHA	Muridae	Murinae	Chiromyscus_chiropus	Chiromyscus_chiropus
MYOMORPHA	Muridae	Murinae	Chiropodomys_calamianensis
MYOMORPHA	Muridae	Murinae	Chiropodomys_gliroides	Chiropodomys_gliroides
MYOMORPHA	Muridae	Murinae	Chiropodomys_karlkoopmani
MYOMORPHA	Muridae	Murinae	Chiropodomys_major
MYOMORPHA	Muridae	Murinae	Chiropodomys_muroides
MYOMORPHA	Muridae	Murinae	Chiropodomys_pusillus
MYOMORPHA	Muridae	Murinae	Chiruromys_forbesi
MYOMORPHA	Muridae	Murinae	Chiruromys_lamia
MYOMORPHA	Muridae	Murinae	Chiruromys_vates	Chiruromys_vates
MYOMORPHA	Muridae	Murinae	Chrotomys_gonzalesi	Chrotomys_gonzalesi
MYOMORPHA	Muridae	Murinae	Chrotomys_mindorensis
MYOMORPHA	Muridae	Murinae	Chrotomys_silaceus	Chrotomys_silaceus
MYOMORPHA	Muridae	Murinae	Chrotomys_whiteheadi	Chrotomys_whiteheadi
MYOMORPHA	Muridae	Murinae	Coccymys_albidens
MYOMORPHA	Muridae	Murinae	Coccymys_ruemmleri
MYOMORPHA	Muridae	Murinae	Colomys_goslingi	Colomys_goslingi
MYOMORPHA	Muridae	Murinae	Conilurus_albipes
MYOMORPHA	Muridae	Murinae	Conilurus_penicillatus	Conilurus_penicillatus
MYOMORPHA	Muridae	Murinae	Coryphomys_buehleri
MYOMORPHA	Muridae	Murinae	Crateromys_australis
MYOMORPHA	Muridae	Murinae	Crateromys_heaneyi	Crateromys_heaneyi
MYOMORPHA	Muridae	Murinae	Crateromys_paulus
MYOMORPHA	Muridae	Murinae	Crateromys_schadenbergi
MYOMORPHA	Muridae	Murinae	Cremnomys_cutchicus	Cremnomys_cutchicus
MYOMORPHA	Muridae	Murinae	Cremnomys_elvira
MYOMORPHA	Muridae	Murinae	Crossomys_moncktoni
MYOMORPHA	Muridae	Murinae	Crunomys_celebensis
MYOMORPHA	Muridae	Murinae	Crunomys_fallax
MYOMORPHA	Muridae	Murinae	Crunomys_melanius	Crunomys_melanius
MYOMORPHA	Muridae	Murinae	Crunomys_suncoides	Crunomys_suncoides
MYOMORPHA	Muridae	Murinae	Dacnomys_millardi	Dacnomys_millardi
MYOMORPHA	Muridae	Murinae	Dasymys_alleni	Dasymys_alleni
MYOMORPHA	Muridae	Murinae	Dasymys_cabrali
MYOMORPHA	Muridae	Murinae	Dasymys_foxi
MYOMORPHA	Muridae	Murinae	Dasymys_incomtus	Dasymys_incomtus
MYOMORPHA	Muridae	Murinae	Dasymys_montanus	Dasymys_montanus
MYOMORPHA	Muridae	Murinae	Dasymys_nudipes
MYOMORPHA	Muridae	Murinae	Dasymys_rufulus	Dasymys_rufulus
MYOMORPHA	Muridae	Murinae	Dasymys_rwandae	Dasymys_rwandae
MYOMORPHA	Muridae	Murinae	Dasymys_sua	Dasymys_sua
MYOMORPHA	Muridae	Murinae	Dephomys_defua
MYOMORPHA	Muridae	Murinae	Dephomys_eburneae
MYOMORPHA	Muridae	Murinae	Desmomys_harringtoni	Desmomys_harringtoni
MYOMORPHA	Muridae	Murinae	Desmomys_yaldeni
MYOMORPHA	Muridae	Murinae	Diomys_crumpi
MYOMORPHA	Muridae	Murinae	Diplothrix_legata	Diplothrix_legata
MYOMORPHA	Muridae	Murinae	Echiothrix_centrosa
MYOMORPHA	Muridae	Murinae	Echiothrix_leucura
MYOMORPHA	Muridae	Murinae	Eropeplus_canus
MYOMORPHA	Muridae	Murinae	Golunda_ellioti	Golunda_ellioti
MYOMORPHA	Muridae	Murinae	Grammomys_aridulus
MYOMORPHA	Muridae	Murinae	Grammomys_buntingi
MYOMORPHA	Muridae	Murinae	Grammomys_caniceps
MYOMORPHA	Muridae	Murinae	Grammomys_cometes	Grammomys_cometes
MYOMORPHA	Muridae	Murinae	Grammomys_dolichurus	Grammomys_dolichurus
MYOMORPHA	Muridae	Murinae	Grammomys_dryas
MYOMORPHA	Muridae	Murinae	Grammomys_gigas
MYOMORPHA	Muridae	Murinae	Grammomys_ibeanus	Grammomys_ibeanus
MYOMORPHA	Muridae	Murinae	Grammomys_kuru
MYOMORPHA	Muridae	Murinae	Grammomys_macmillani	Grammomys_macmillani
MYOMORPHA	Muridae	Murinae	Grammomys_minnae
MYOMORPHA	Muridae	Murinae	Grammomys_poensis	Grammomys_poensis
MYOMORPHA	Muridae	Murinae	Hadromys_humei
MYOMORPHA	Muridae	Murinae	Hadromys_yunnanensis
MYOMORPHA	Muridae	Murinae	Haeromys_margarettae
MYOMORPHA	Muridae	Murinae	Haeromys_minahassae
MYOMORPHA	Muridae	Murinae	Haeromys_pusillus
MYOMORPHA	Muridae	Murinae	Hapalomys_delacouri
MYOMORPHA	Muridae	Murinae	Hapalomys_longicaudatus
MYOMORPHA	Muridae	Murinae	Heimyscus_fumosus	Heimyscus_fumosus
MYOMORPHA	Muridae	Murinae	Hybomys_badius
MYOMORPHA	Muridae	Murinae	Hybomys_basilii
MYOMORPHA	Muridae	Murinae	Hybomys_lunaris	Hybomys_lunaris
MYOMORPHA	Muridae	Murinae	Hybomys_planifrons
MYOMORPHA	Muridae	Murinae	Hybomys_trivirgatus
MYOMORPHA	Muridae	Murinae	Hybomys_univittatus	Hybomys_univittatus
MYOMORPHA	Muridae	Murinae	Hydromys_chrysogaster	Hydromys_chrysogaster
MYOMORPHA	Muridae	Murinae	Hydromys_habbema
MYOMORPHA	Muridae	Murinae	Hydromys_hussoni
MYOMORPHA	Muridae	Murinae	Hydromys_neobritannicus
MYOMORPHA	Muridae	Murinae	Hydromys_shawmayeri
MYOMORPHA	Muridae	Murinae	Hylomyscus_aeta	Hylomyscus_aeta
MYOMORPHA	Muridae	Murinae	Hylomyscus_alleni	Hylomyscus_alleni
MYOMORPHA	Muridae	Murinae	Hylomyscus_baeri	Hylomyscus_baeri
MYOMORPHA	Muridae	Murinae	Hylomyscus_carillus
MYOMORPHA	Muridae	Murinae	Hylomyscus_denniae	Hylomyscus_denniae
MYOMORPHA	Muridae	Murinae	Hylomyscus_grandis
MYOMORPHA	Muridae	Murinae	Hylomyscus_parvus	Hylomyscus_parvus
MYOMORPHA	Muridae	Murinae	Hylomyscus_stella	Hylomyscus_stella
MYOMORPHA	Muridae	Murinae	Hyomys_dammermani
MYOMORPHA	Muridae	Murinae	Hyomys_goliath	Hyomys_goliath
MYOMORPHA	Muridae	Murinae	Kadarsanomys_sodyi
MYOMORPHA	Muridae	Murinae	Komodomys_rintjanus
MYOMORPHA	Muridae	Murinae	Lamottemys_okuensis
MYOMORPHA	Muridae	Murinae	Leggadina_forresti	Leggadina_forresti
MYOMORPHA	Muridae	Murinae	Leggadina_lakedownensis	Leggadina_lakedownensis
MYOMORPHA	Muridae	Murinae	Lemniscomys_barbarus	Lemniscomys_barbarus
MYOMORPHA	Muridae	Murinae	Lemniscomys_bellieri	Lemniscomys_bellieri
MYOMORPHA	Muridae	Murinae	Lemniscomys_griselda
MYOMORPHA	Muridae	Murinae	Lemniscomys_hoogstraali
MYOMORPHA	Muridae	Murinae	Lemniscomys_linulus
MYOMORPHA	Muridae	Murinae	Lemniscomys_macculus	Lemniscomys_macculus
MYOMORPHA	Muridae	Murinae	Lemniscomys_mittendorfi
MYOMORPHA	Muridae	Murinae	Lemniscomys_rosalia	Lemniscomys_rosalia
MYOMORPHA	Muridae	Murinae	Lemniscomys_roseveari
MYOMORPHA	Muridae	Murinae	Lemniscomys_striatus	Lemniscomys_striatus
MYOMORPHA	Muridae	Murinae	Lemniscomys_zebra	Lemniscomys_zebra
MYOMORPHA	Muridae	Murinae	Lenomys_meyeri
MYOMORPHA	Muridae	Murinae	Lenothrix_canus
MYOMORPHA	Muridae	Murinae	Leopoldamys_ciliatus
MYOMORPHA	Muridae	Murinae	Leopoldamys_edwardsi	Leopoldamys_edwardsi
MYOMORPHA	Muridae	Murinae	Leopoldamys_milleti
MYOMORPHA	Muridae	Murinae	Leopoldamys_neilli	Leopoldamys_neilli
MYOMORPHA	Muridae	Murinae	Leopoldamys_sabanus	Leopoldamys_sabanus
MYOMORPHA	Muridae	Murinae	Leopoldamys_siporanus
MYOMORPHA	Muridae	Murinae	Leporillus_apicalis
MYOMORPHA	Muridae	Murinae	Leporillus_conditor	Leporillus_conditor
MYOMORPHA	Muridae	Murinae	Leptomys_elegans	Leptomys_elegans
MYOMORPHA	Muridae	Murinae	Leptomys_ernstmayri
MYOMORPHA	Muridae	Murinae	Leptomys_signatus
MYOMORPHA	Muridae	Murinae	Limnomys_bryophilus	Limnomys_bryophilus
MYOMORPHA	Muridae	Murinae	Limnomys_sibuanus	Limnomys_sibuanus
MYOMORPHA	Muridae	Murinae	Lorentzimys_nouhuysi	Lorentzimys_nouhuysi
MYOMORPHA	Muridae	Murinae	Macruromys_elegans	Macruromys_major
MYOMORPHA	Muridae	Murinae	Macruromys_major
MYOMORPHA	Muridae	Murinae	Madromys_blanfordi
MYOMORPHA	Muridae	Murinae	Malacomys_cansdalei
MYOMORPHA	Muridae	Murinae	Malacomys_edwardsi	Malacomys_edwardsi
MYOMORPHA	Muridae	Murinae	Malacomys_longipes	Malacomys_longipes
MYOMORPHA	Muridae	Murinae	Mallomys_aroaensis
MYOMORPHA	Muridae	Murinae	Mallomys_gunung
MYOMORPHA	Muridae	Murinae	Mallomys_istapantap
MYOMORPHA	Muridae	Murinae	Mallomys_rothschildi	Mallomys_rothschildi
MYOMORPHA	Muridae	Murinae	Malpaisomys_insularis
MYOMORPHA	Muridae	Murinae	Mammelomys_lanosus	Mammelomys_lanosus
MYOMORPHA	Muridae	Murinae	Mammelomys_rattoides
MYOMORPHA	Muridae	Murinae	Margaretamys_beccarii
MYOMORPHA	Muridae	Murinae	Margaretamys_elegans
MYOMORPHA	Muridae	Murinae	Margaretamys_parvus
MYOMORPHA	Muridae	Murinae	Mastacomys_fuscus	Mastacomys_fuscus
MYOMORPHA	Muridae	Murinae	Mastomys_awashensis	Mastomys_awashensis
MYOMORPHA	Muridae	Murinae	Mastomys_coucha	Mastomys_coucha
MYOMORPHA	Muridae	Murinae	Mastomys_erythroleucus	Mastomys_erythroleucus
MYOMORPHA	Muridae	Murinae	Mastomys_huberti	Mastomys_huberti
MYOMORPHA	Muridae	Murinae	Mastomys_kollmannspergeri	Mastomys_kollmannspergeri
MYOMORPHA	Muridae	Murinae	Mastomys_natalensis	Mastomys_natalensis
MYOMORPHA	Muridae	Murinae	Mastomys_pernanus	Mastomys_pernanus
MYOMORPHA	Muridae	Murinae	Mastomys_shortridgei
MYOMORPHA	Muridae	Murinae	Maxomys_alticola
MYOMORPHA	Muridae	Murinae	Maxomys_baeodon
MYOMORPHA	Muridae	Murinae	Maxomys_bartelsii	Maxomys_bartelsii
MYOMORPHA	Muridae	Murinae	Maxomys_dollmani
MYOMORPHA	Muridae	Murinae	Maxomys_hellwaldii
MYOMORPHA	Muridae	Murinae	Maxomys_hylomyoides
MYOMORPHA	Muridae	Murinae	Maxomys_inas
MYOMORPHA	Muridae	Murinae	Maxomys_inflatus
MYOMORPHA	Muridae	Murinae	Maxomys_moi
MYOMORPHA	Muridae	Murinae	Maxomys_musschenbroekii
MYOMORPHA	Muridae	Murinae	Maxomys_ochraceiventer
MYOMORPHA	Muridae	Murinae	Maxomys_pagensis
MYOMORPHA	Muridae	Murinae	Maxomys_panglima
MYOMORPHA	Muridae	Murinae	Maxomys_rajah
MYOMORPHA	Muridae	Murinae	Maxomys_surifer	Maxomys_surifer
MYOMORPHA	Muridae	Murinae	Maxomys_wattsi
MYOMORPHA	Muridae	Murinae	Maxomys_whiteheadi	Maxomys_whiteheadi
MYOMORPHA	Muridae	Murinae	Melasmothrix_naso	Melasmothrix_naso
MYOMORPHA	Muridae	Murinae	Melomys_aerosus
MYOMORPHA	Muridae	Murinae	Melomys_arcium
MYOMORPHA	Muridae	Murinae	Melomys_bannisteri
MYOMORPHA	Muridae	Murinae	Melomys_bougainville
MYOMORPHA	Muridae	Murinae	Melomys_burtoni
MYOMORPHA	Muridae	Murinae	Melomys_capensis
MYOMORPHA	Muridae	Murinae	Melomys_caurinus
MYOMORPHA	Muridae	Murinae	Melomys_cervinipes	Melomys_cervinipes
MYOMORPHA	Muridae	Murinae	Melomys_cooperae
MYOMORPHA	Muridae	Murinae	Melomys_dollmani
MYOMORPHA	Muridae	Murinae	Melomys_fraterculus
MYOMORPHA	Muridae	Murinae	Melomys_frigicola
MYOMORPHA	Muridae	Murinae	Melomys_fulgens
MYOMORPHA	Muridae	Murinae	Melomys_howi
MYOMORPHA	Muridae	Murinae	Melomys_leucogaster
MYOMORPHA	Muridae	Murinae	Melomys_lutillus
MYOMORPHA	Muridae	Murinae	Melomys_matambuai
MYOMORPHA	Muridae	Murinae	Melomys_obiensis
MYOMORPHA	Muridae	Murinae	Melomys_paveli
MYOMORPHA	Muridae	Murinae	Melomys_rubicola
MYOMORPHA	Muridae	Murinae	Melomys_rufescens	Melomys_rufescens
MYOMORPHA	Muridae	Murinae	Melomys_spechti
MYOMORPHA	Muridae	Murinae	Melomys_talaudium
MYOMORPHA	Muridae	Murinae	Mesembriomys_gouldii	Mesembriomys_gouldii
MYOMORPHA	Muridae	Murinae	Mesembriomys_macrurus
MYOMORPHA	Muridae	Murinae	Micaelamys_granti
MYOMORPHA	Muridae	Murinae	Micaelamys_namaquensis	Micaelamys_namaquensis
MYOMORPHA	Muridae	Murinae	Microhydromys_musseri
MYOMORPHA	Muridae	Murinae	Microhydromys_richardsoni
MYOMORPHA	Muridae	Murinae	Micromys_minutus	Micromys_minutus
MYOMORPHA	Muridae	Murinae	Millardia_gleadowi
MYOMORPHA	Muridae	Murinae	Millardia_kathleenae	Millardia_kathleenae
MYOMORPHA	Muridae	Murinae	Millardia_kondana
MYOMORPHA	Muridae	Murinae	Millardia_meltada	Millardia_meltada
MYOMORPHA	Muridae	Murinae	Muriculus_imberbis
MYOMORPHA	Muridae	Murinae	Mus_baoulei
MYOMORPHA	Muridae	Murinae	Mus_booduga	Mus_booduga
MYOMORPHA	Muridae	Murinae	Mus_bufo	Mus_bufo
MYOMORPHA	Muridae	Murinae	Mus_callewaerti
MYOMORPHA	Muridae	Murinae	Mus_caroli	Mus_caroli
MYOMORPHA	Muridae	Murinae	Mus_cervicolor	Mus_cervicolor
MYOMORPHA	Muridae	Murinae	Mus_cookii	Mus_cookii
MYOMORPHA	Muridae	Murinae	Mus_crociduroides	Mus_crociduroides
MYOMORPHA	Muridae	Murinae	Mus_famulus	Mus_famulus
MYOMORPHA	Muridae	Murinae	Mus_fernandoni
MYOMORPHA	Muridae	Murinae	Mus_fragilicauda	Mus_fragilicauda
MYOMORPHA	Muridae	Murinae	Mus_goundae
MYOMORPHA	Muridae	Murinae	Mus_haussa	Mus_haussa
MYOMORPHA	Muridae	Murinae	Mus_indutus	Mus_indutus
MYOMORPHA	Muridae	Murinae	Mus_macedonicus	Mus_macedonicus
MYOMORPHA	Muridae	Murinae	Mus_mahomet	Mus_mahomet
MYOMORPHA	Muridae	Murinae	Mus_mattheyi	Mus_mattheyi
MYOMORPHA	Muridae	Murinae	Mus_mayori
MYOMORPHA	Muridae	Murinae	Mus_minutoides	Mus_minutoides
MYOMORPHA	Muridae	Murinae	Mus_musculoides	Mus_musculoides
MYOMORPHA	Muridae	Murinae	Mus_musculus	Mus_musculus
MYOMORPHA	Muridae	Murinae	Mus_neavei	Mus_neavei
MYOMORPHA	Muridae	Murinae	Mus_orangiae
MYOMORPHA	Muridae	Murinae	Mus_oubanguii
MYOMORPHA	Muridae	Murinae	Mus_pahari	Mus_pahari
MYOMORPHA	Muridae	Murinae	Mus_phillipsi
MYOMORPHA	Muridae	Murinae	Mus_platythrix	Mus_platythrix
MYOMORPHA	Muridae	Murinae	Mus_saxicola	Mus_saxicola
MYOMORPHA	Muridae	Murinae	Mus_setulosus	Mus_setulosus
MYOMORPHA	Muridae	Murinae	Mus_setzeri
MYOMORPHA	Muridae	Murinae	Mus_shortridgei
MYOMORPHA	Muridae	Murinae	Mus_sorella
MYOMORPHA	Muridae	Murinae	Mus_spicilegus	Mus_spicilegus
MYOMORPHA	Muridae	Murinae	Mus_spretus	Mus_spretus
MYOMORPHA	Muridae	Murinae	Mus_tenellus
MYOMORPHA	Muridae	Murinae	Mus_terricolor	Mus_terricolor
MYOMORPHA	Muridae	Murinae	Mus_triton	Mus_triton
MYOMORPHA	Muridae	Murinae	Mus_vulcani
MYOMORPHA	Muridae	Murinae	Mylomys_dybowskii	Mylomys_dybowskii
MYOMORPHA	Muridae	Murinae	Mylomys_rex
MYOMORPHA	Muridae	Murinae	Myomyscus_angolensis
MYOMORPHA	Muridae	Murinae	Myomyscus_brockmani	Myomyscus_brockmani
MYOMORPHA	Muridae	Murinae	Myomyscus_verreauxii	Myomyscus_verreauxii
MYOMORPHA	Muridae	Murinae	Myomyscus_yemeni	Myomyscus_yemeni
MYOMORPHA	Muridae	Murinae	Nesokia_bunnii
MYOMORPHA	Muridae	Murinae	Nesokia_indica	Nesokia_indica
MYOMORPHA	Muridae	Murinae	Nesoromys_ceramicus
MYOMORPHA	Muridae	Murinae	Nilopegamys_plumbeus
MYOMORPHA	Muridae	Murinae	Niviventer_andersoni	Niviventer_andersoni
MYOMORPHA	Muridae	Murinae	Niviventer_brahma	Niviventer_brahma
MYOMORPHA	Muridae	Murinae	Niviventer_cameroni
MYOMORPHA	Muridae	Murinae	Niviventer_confucianus	Niviventer_confucianus
MYOMORPHA	Muridae	Murinae	Niviventer_coninga	Niviventer_coxingi
MYOMORPHA	Muridae	Murinae	Niviventer_cremoriventer	Niviventer_cremoriventer
MYOMORPHA	Muridae	Murinae	Niviventer_culturatus	Niviventer_culturatus
MYOMORPHA	Muridae	Murinae	Niviventer_eha	Niviventer_eha
MYOMORPHA	Muridae	Murinae	Niviventer_excelsior	Niviventer_excelsior
MYOMORPHA	Muridae	Murinae	Niviventer_fraternus
MYOMORPHA	Muridae	Murinae	Niviventer_fulvescens	Niviventer_fulvescens
MYOMORPHA	Muridae	Murinae	Niviventer_hinpoon
MYOMORPHA	Muridae	Murinae	Niviventer_langbianis
MYOMORPHA	Muridae	Murinae	Niviventer_lepturus
MYOMORPHA	Muridae	Murinae	Niviventer_niviventer	Niviventer_niviventer
MYOMORPHA	Muridae	Murinae	Niviventer_rapit	Niviventer_rapit
MYOMORPHA	Muridae	Murinae	Niviventer_tenaster
MYOMORPHA	Muridae	Murinae	Notomys_alexis	Notomys_alexis
MYOMORPHA	Muridae	Murinae	Notomys_amplus
MYOMORPHA	Muridae	Murinae	Notomys_aquilo
MYOMORPHA	Muridae	Murinae	Notomys_cervinus
MYOMORPHA	Muridae	Murinae	Notomys_fuscus	Notomys_fuscus
MYOMORPHA	Muridae	Murinae	Notomys_longicaudatus
MYOMORPHA	Muridae	Murinae	Notomys_macrotis
MYOMORPHA	Muridae	Murinae	Notomys_mitchellii
MYOMORPHA	Muridae	Murinae	Notomys_mordax
MYOMORPHA	Muridae	Murinae	Oenomys_hypoxanthus	Oenomys_hypoxanthus
MYOMORPHA	Muridae	Murinae	Oenomys_ornatus
MYOMORPHA	Muridae	Murinae	Palawanomys_furvus
MYOMORPHA	Muridae	Murinae	Papagomys_armandvillei
MYOMORPHA	Muridae	Murinae	Papagomys_theodorverhoeveni
MYOMORPHA	Muridae	Murinae	Parahydromys_asper	Parahydromys_asper
MYOMORPHA	Muridae	Murinae	Paraleptomys_rufilatus
MYOMORPHA	Muridae	Murinae	Paraleptomys_wilhelmina
MYOMORPHA	Muridae	Murinae	Paramelomys_gressitti
MYOMORPHA	Muridae	Murinae	Paramelomys_levipes	Paramelomys_levipes
MYOMORPHA	Muridae	Murinae	Paramelomys_lorentzii
MYOMORPHA	Muridae	Murinae	Paramelomys_mollis
MYOMORPHA	Muridae	Murinae	Paramelomys_moncktoni
MYOMORPHA	Muridae	Murinae	Paramelomys_naso
MYOMORPHA	Muridae	Murinae	Paramelomys_platyops
MYOMORPHA	Muridae	Murinae	Paramelomys_rubex
MYOMORPHA	Muridae	Murinae	Paramelomys_steini
MYOMORPHA	Muridae	Murinae	Paruromys_dominator	Paruromys_dominator
MYOMORPHA	Muridae	Murinae	Paulamys_naso
MYOMORPHA	Muridae	Murinae	Pelomys_campanae	Pelomys_campanae
MYOMORPHA	Muridae	Murinae	Pelomys_fallax	Pelomys_fallax
MYOMORPHA	Muridae	Murinae	Pelomys_hopkinsi
MYOMORPHA	Muridae	Murinae	Pelomys_isseli
MYOMORPHA	Muridae	Murinae	Pelomys_minor
MYOMORPHA	Muridae	Murinae	Phloeomys_cumingi	Phloeomys_cumingi
MYOMORPHA	Muridae	Murinae	Phloeomys_pallidus
MYOMORPHA	Muridae	Murinae	Pithecheir_melanurus
MYOMORPHA	Muridae	Murinae	Pithecheir_parvus
MYOMORPHA	Muridae	Murinae	Pithecheirops_otion
MYOMORPHA	Muridae	Murinae	Pogonomelomys_bruijni
MYOMORPHA	Muridae	Murinae	Pogonomelomys_mayeri
MYOMORPHA	Muridae	Murinae	Pogonomys_championi
MYOMORPHA	Muridae	Murinae	Pogonomys_fergussoniensis
MYOMORPHA	Muridae	Murinae	Pogonomys_loriae	Pogonomys_loriae
MYOMORPHA	Muridae	Murinae	Pogonomys_macrourus	Pogonomys_macrourus
MYOMORPHA	Muridae	Murinae	Pogonomys_sylvestris
MYOMORPHA	Muridae	Murinae	Praomys_daltoni	Praomys_daltoni
MYOMORPHA	Muridae	Murinae	Praomys_degraaffi	Praomys_degraaffi
MYOMORPHA	Muridae	Murinae	Praomys_delectorum	Praomys_delectorum
MYOMORPHA	Muridae	Murinae	Praomys_derooi	Praomys_derooi
MYOMORPHA	Muridae	Murinae	Praomys_hartwigi	Praomys_hartwigi
MYOMORPHA	Muridae	Murinae	Praomys_jacksoni	Praomys_jacksoni
MYOMORPHA	Muridae	Murinae	Praomys_lukolelae	Praomys_lukoleae
MYOMORPHA	Muridae	Murinae	Praomys_minor
MYOMORPHA	Muridae	Murinae	Praomys_misonnei	Praomys_misonnei
MYOMORPHA	Muridae	Murinae	Praomys_morio
MYOMORPHA	Muridae	Murinae	Praomys_mutoni	Praomys_mutoni
MYOMORPHA	Muridae	Murinae	Praomys_obscurus	Praomys_obscurus
MYOMORPHA	Muridae	Murinae	Praomys_petteri	Praomys_petteri
MYOMORPHA	Muridae	Murinae	Praomys_rostratus
MYOMORPHA	Muridae	Murinae	Praomys_tullbergi	Praomys_tullbergi
MYOMORPHA	Muridae	Murinae	Praomys_verschureni	Malacomys_verschureni
MYOMORPHA	Muridae	Murinae	Protochromys_fellowsi
MYOMORPHA	Muridae	Murinae	Pseudohydromys_ellermani	Pseudohydromys_ellermani
MYOMORPHA	Muridae	Murinae	Pseudohydromys_fuscus
MYOMORPHA	Muridae	Murinae	Pseudohydromys_murinus
MYOMORPHA	Muridae	Murinae	Pseudohydromys_occidentalis
MYOMORPHA	Muridae	Murinae	Pseudomys_albocinereus
MYOMORPHA	Muridae	Murinae	Pseudomys_apodemoides
MYOMORPHA	Muridae	Murinae	Pseudomys_australis	Pseudomys_australis
MYOMORPHA	Muridae	Murinae	Pseudomys_bolami
MYOMORPHA	Muridae	Murinae	Pseudomys_calabyi
MYOMORPHA	Muridae	Murinae	Pseudomys_chapmani	Pseudomys_chapmani
MYOMORPHA	Muridae	Murinae	Pseudomys_delicatulus
MYOMORPHA	Muridae	Murinae	Pseudomys_desertor	Pseudomys_desertor
MYOMORPHA	Muridae	Murinae	Pseudomys_fieldi
MYOMORPHA	Muridae	Murinae	Pseudomys_fumeus
MYOMORPHA	Muridae	Murinae	Pseudomys_glaucus
MYOMORPHA	Muridae	Murinae	Pseudomys_gouldii
MYOMORPHA	Muridae	Murinae	Pseudomys_gracilicaudatus
MYOMORPHA	Muridae	Murinae	Pseudomys_hermannsburgensis	Pseudomys_hermannsburgensis
MYOMORPHA	Muridae	Murinae	Pseudomys_higginsi
MYOMORPHA	Muridae	Murinae	Pseudomys_johnsoni
MYOMORPHA	Muridae	Murinae	Pseudomys_laborifex
MYOMORPHA	Muridae	Murinae	Pseudomys_nanus	Pseudomys_nanus
MYOMORPHA	Muridae	Murinae	Pseudomys_novaehollandiae
MYOMORPHA	Muridae	Murinae	Pseudomys_occidentalis
MYOMORPHA	Muridae	Murinae	Pseudomys_oralis
MYOMORPHA	Muridae	Murinae	Pseudomys_patrius
MYOMORPHA	Muridae	Murinae	Pseudomys_pilligaensis
MYOMORPHA	Muridae	Murinae	Pseudomys_shortridgei
MYOMORPHA	Muridae	Murinae	Rattus_adustus
MYOMORPHA	Muridae	Murinae	Rattus_andamanensis	Rattus_andamanensis
MYOMORPHA	Muridae	Murinae	Rattus_annandalei
MYOMORPHA	Muridae	Murinae	Rattus_arfakiensis
MYOMORPHA	Muridae	Murinae	Rattus_argentiventer	Rattus_argentiventer
MYOMORPHA	Muridae	Murinae	Rattus_arrogans
MYOMORPHA	Muridae	Murinae	Rattus_baluensis
MYOMORPHA	Muridae	Murinae	Rattus_blangorum
MYOMORPHA	Muridae	Murinae	Rattus_bontanus
MYOMORPHA	Muridae	Murinae	Rattus_burrus
MYOMORPHA	Muridae	Murinae	Rattus_colletti	Rattus_colletti
MYOMORPHA	Muridae	Murinae	Rattus_elaphinus
MYOMORPHA	Muridae	Murinae	Rattus_enganus
MYOMORPHA	Muridae	Murinae	Rattus_everetti	Rattus_everetti
MYOMORPHA	Muridae	Murinae	Rattus_exulans	Rattus_exulans
MYOMORPHA	Muridae	Murinae	Rattus_feliceus
MYOMORPHA	Muridae	Murinae	Rattus_fuscipes	Rattus_fuscipes
MYOMORPHA	Muridae	Murinae	Rattus_giluwensis
MYOMORPHA	Muridae	Murinae	Rattus_hainaldi	Rattus_giluwensis
MYOMORPHA	Muridae	Murinae	Rattus_hoffmanni	Rattus_hoffmanni
MYOMORPHA	Muridae	Murinae	Rattus_hoogerwerfi
MYOMORPHA	Muridae	Murinae	Rattus_jobiensis
MYOMORPHA	Muridae	Murinae	Rattus_koopmani
MYOMORPHA	Muridae	Murinae	Rattus_korinchi
MYOMORPHA	Muridae	Murinae	Rattus_leucopus	Rattus_leucopus
MYOMORPHA	Muridae	Murinae	Rattus_losea	Rattus_losea
MYOMORPHA	Muridae	Murinae	Rattus_lugens
MYOMORPHA	Muridae	Murinae	Rattus_lutreolus	Rattus_lutreolus
MYOMORPHA	Muridae	Murinae	Rattus_macleari	Rattus_macleari
MYOMORPHA	Muridae	Murinae	Rattus_marmosurus
MYOMORPHA	Muridae	Murinae	Rattus_mindorensis
MYOMORPHA	Muridae	Murinae	Rattus_mollicomulus
MYOMORPHA	Muridae	Murinae	Rattus_montanus
MYOMORPHA	Muridae	Murinae	Rattus_mordax
MYOMORPHA	Muridae	Murinae	Rattus_morotaiensis
MYOMORPHA	Muridae	Murinae	Rattus_nativitatis
MYOMORPHA	Muridae	Murinae	Rattus_niobe	Rattus_niobe
MYOMORPHA	Muridae	Murinae	Rattus_nitidus	Rattus_nitidus
MYOMORPHA	Muridae	Murinae	Rattus_norvegicus	Rattus_norvegicus
MYOMORPHA	Muridae	Murinae	Rattus_novaeguineae	Rattus_novaeguineae
MYOMORPHA	Muridae	Murinae	Rattus_omichlodes
MYOMORPHA	Muridae	Murinae	Rattus_osgoodi
MYOMORPHA	Muridae	Murinae	Rattus_palmarum
MYOMORPHA	Muridae	Murinae	Rattus_pelurus
MYOMORPHA	Muridae	Murinae	Rattus_pococki
MYOMORPHA	Muridae	Murinae	Rattus_praetor	Rattus_praetor
MYOMORPHA	Muridae	Murinae	Rattus_pyctoris
MYOMORPHA	Muridae	Murinae	Rattus_ranjiniae
MYOMORPHA	Muridae	Murinae	Rattus_rattus	Rattus_rattus
MYOMORPHA	Muridae	Murinae	Rattus_richardsoni
MYOMORPHA	Muridae	Murinae	Rattus_salocco
MYOMORPHA	Muridae	Murinae	Rattus_sanila
MYOMORPHA	Muridae	Murinae	Rattus_satarae
MYOMORPHA	Muridae	Murinae	Rattus_simalurensis
MYOMORPHA	Muridae	Murinae	Rattus_sordidus	Rattus_sordidus
MYOMORPHA	Muridae	Murinae	Rattus_steini	Rattus_steini
MYOMORPHA	Muridae	Murinae	Rattus_stoicus
MYOMORPHA	Muridae	Murinae	Rattus_tanezumi	Rattus_tanezumi
MYOMORPHA	Muridae	Murinae	Rattus_tawitawiensis
MYOMORPHA	Muridae	Murinae	Rattus_timorensis
MYOMORPHA	Muridae	Murinae	Rattus_tiomanicus	Rattus_tiomanicus
MYOMORPHA	Muridae	Murinae	Rattus_tunneyi	Rattus_tunneyi
MYOMORPHA	Muridae	Murinae	Rattus_vandeuseni
MYOMORPHA	Muridae	Murinae	Rattus_verecundus	Rattus_verecundus
MYOMORPHA	Muridae	Murinae	Rattus_villosissimus	Rattus_villosissimus
MYOMORPHA	Muridae	Murinae	Rattus_xanthurus
MYOMORPHA	Muridae	Murinae	Rhabdomys_dilectus	Rhabdomys_dilectus
MYOMORPHA	Muridae	Murinae	Rhabdomys_pumilio	Rhabdomys_pumilio
MYOMORPHA	Muridae	Murinae	Rhagamys_orthodon
MYOMORPHA	Muridae	Murinae	Rhynchomys_isarogensis	Rhynchomys_isarogensis
MYOMORPHA	Muridae	Murinae	Rhynchomys_soricoides
MYOMORPHA	Muridae	Murinae	Solomys_ponceleti
MYOMORPHA	Muridae	Murinae	Solomys_salamonis
MYOMORPHA	Muridae	Murinae	Solomys_salebrosus	Solomys_salebrosus
MYOMORPHA	Muridae	Murinae	Solomys_sapientis
MYOMORPHA	Muridae	Murinae	Solomys_spriggsarum
MYOMORPHA	Muridae	Murinae	Sommeromys_macrorhinos
MYOMORPHA	Muridae	Murinae	Spelaeomys_florensis
MYOMORPHA	Muridae	Murinae	Srilankamys_ohiensis
MYOMORPHA	Muridae	Murinae	Stenocephalemys_albipes	Stenocephalemys_albipes
MYOMORPHA	Muridae	Murinae	Stenocephalemys_albocaudata	Stenocephalemys_albocaudata
MYOMORPHA	Muridae	Murinae	Stenocephalemys_griseicauda	Stenocephalemys_griseicauda
MYOMORPHA	Muridae	Murinae	Stenocephalemys_ruppi
MYOMORPHA	Muridae	Murinae	Stochomys_longicaudatus	Stochomys_longicaudatus
MYOMORPHA	Muridae	Murinae	Sundamys_infraluteus
MYOMORPHA	Muridae	Murinae	Sundamys_maxi
MYOMORPHA	Muridae	Murinae	Sundamys_muelleri	Sundamys_muelleri
MYOMORPHA	Muridae	Murinae	Taeromys_arcuatus
MYOMORPHA	Muridae	Murinae	Taeromys_callitrichus
MYOMORPHA	Muridae	Murinae	Taeromys_celebensis
MYOMORPHA	Muridae	Murinae	Taeromys_hamatus
MYOMORPHA	Muridae	Murinae	Taeromys_microbullatus
MYOMORPHA	Muridae	Murinae	Taeromys_punicans
MYOMORPHA	Muridae	Murinae	Taeromys_taerae
MYOMORPHA	Muridae	Murinae	Tarsomys_apoensis	Tarsomys_apoensis
MYOMORPHA	Muridae	Murinae	Tarsomys_echinatus
MYOMORPHA	Muridae	Murinae	Tateomys_macrocercus
MYOMORPHA	Muridae	Murinae	Tateomys_rhinogradoides
MYOMORPHA	Muridae	Murinae	Thallomys_loringi	Thallomys_loringi
MYOMORPHA	Muridae	Murinae	Thallomys_nigricauda	Thallomys_nigricauda
MYOMORPHA	Muridae	Murinae	Thallomys_paedulcus	Thallomys_paedulcus
MYOMORPHA	Muridae	Murinae	Thallomys_shortridgei
MYOMORPHA	Muridae	Murinae	Thamnomys_kempi	Thamnomys_kempi
MYOMORPHA	Muridae	Murinae	Thamnomys_major
MYOMORPHA	Muridae	Murinae	Thamnomys_venustus
MYOMORPHA	Muridae	Murinae	Tokudaia_muenninki
MYOMORPHA	Muridae	Murinae	Tokudaia_osimensis	Tokudaia_osimensis
MYOMORPHA	Muridae	Murinae	Tryphomys_adustus
MYOMORPHA	Muridae	Murinae	Uromys_anak
MYOMORPHA	Muridae	Murinae	Uromys_boeadii
MYOMORPHA	Muridae	Murinae	Uromys_caudimaculatus	Uromys_caudimaculatus
MYOMORPHA	Muridae	Murinae	Uromys_emmae
MYOMORPHA	Muridae	Murinae	Uromys_hadrourus
MYOMORPHA	Muridae	Murinae	Uromys_imperator
MYOMORPHA	Muridae	Murinae	Uromys_neobritannicus
MYOMORPHA	Muridae	Murinae	Uromys_porculus
MYOMORPHA	Muridae	Murinae	Uromys_rex
MYOMORPHA	Muridae	Murinae	Uromys_siebersi
MYOMORPHA	Muridae	Murinae	Vandeleuria_nilagirica	Vandeleuria_spce
MYOMORPHA	Muridae	Murinae	Vandeleuria_nolthenii
MYOMORPHA	Muridae	Murinae	Vandeleuria_oleracea
MYOMORPHA	Muridae	Murinae	Vernaya_fulva
MYOMORPHA	Muridae	Murinae	Xenuromys_barbatus
MYOMORPHA	Muridae	Murinae	Xeromys_myoides	Xeromys_myoides
MYOMORPHA	Muridae	Murinae	Zelotomys_hildegardeae	Zelotomys_hildegardeae
MYOMORPHA	Muridae	Murinae	Zelotomys_woosnami
MYOMORPHA	Muridae	Murinae	Zyzomys_argurus	Zyzomys_argurus
MYOMORPHA	Muridae	Murinae	Zyzomys_maini
MYOMORPHA	Muridae	Murinae	Zyzomys_palatilis
MYOMORPHA	Muridae	Murinae	Zyzomys_pedunculatus
MYOMORPHA	Muridae	Murinae	Zyzomys_woodwardi
MYOMORPHA	Muridae	Murinae	Myotomys_sloggetti	Myotomys_sloggetti
MYOMORPHA	Muridae	Murinae	Myotomys_unisulcatus	Myotomys_unisulcatus
MYOMORPHA	Muridae	Murinae	Otomys_anchietae	Otomys_anchietae
MYOMORPHA	Muridae	Murinae	Otomys_angoniensis	Otomys_angoniensis
MYOMORPHA	Muridae	Murinae	Otomys_barbouri
MYOMORPHA	Muridae	Murinae	Otomys_burtoni	Otomys_burtoni
MYOMORPHA	Muridae	Murinae	Otomys_cuanzensis
MYOMORPHA	Muridae	Murinae	Otomys_dartmouthi
MYOMORPHA	Muridae	Murinae	Otomys_denti	Otomys_denti
MYOMORPHA	Muridae	Murinae	Otomys_dollmani
MYOMORPHA	Muridae	Murinae	Otomys_irroratus	Otomys_irroratus
MYOMORPHA	Muridae	Murinae	Otomys_jacksoni
MYOMORPHA	Muridae	Murinae	Otomys_lacustris	Otomys_lacustris
MYOMORPHA	Muridae	Murinae	Otomys_laminatus	Otomys_laminatus
MYOMORPHA	Muridae	Murinae	Otomys_maximus	Otomys_maximus
MYOMORPHA	Muridae	Murinae	Otomys_occidentalis	Otomys_occidentalis
MYOMORPHA	Muridae	Murinae	Otomys_orestes
MYOMORPHA	Muridae	Murinae	Otomys_saundersiae	Otomys_saundersiae
MYOMORPHA	Muridae	Murinae	Otomys_tropicalis	Otomys_tropicalis
MYOMORPHA	Muridae	Murinae	Otomys_typus	Otomys_typus
MYOMORPHA	Muridae	Murinae	Otomys_uzungwensis
MYOMORPHA	Muridae	Murinae	Parotomys_brantsii	Parotomys_brantsii
MYOMORPHA	Muridae	Murinae	Parotomys_littledalei	Parotomys_littledalei
MYOMORPHA	Muridae	Deomyinae	Acomys_airensis	Acomys_airensis
MYOMORPHA	Muridae	Deomyinae	Acomys_cahirinus	Acomys_cahirinus
MYOMORPHA	Muridae	Deomyinae	Acomys_chudeaui	Acomys_chudeaui
MYOMORPHA	Muridae	Deomyinae	Acomys_cilicicus	Acomys_cilicicus
MYOMORPHA	Muridae	Deomyinae	Acomys_cineraceus
MYOMORPHA	Muridae	Deomyinae	Acomys_dimidiatus	Acomys_dimidiatus
MYOMORPHA	Muridae	Deomyinae	Acomys_ignitus	Acomys_ignitus
MYOMORPHA	Muridae	Deomyinae	Acomys_johannis	Acomys_johannis
MYOMORPHA	Muridae	Deomyinae	Acomys_kempi
MYOMORPHA	Muridae	Deomyinae	Acomys_louisae
MYOMORPHA	Muridae	Deomyinae	Acomys_minous	Acomys_minous
MYOMORPHA	Muridae	Deomyinae	Acomys_mullah
MYOMORPHA	Muridae	Deomyinae	Acomys_nesiotes	Acomys_nesiotes
MYOMORPHA	Muridae	Deomyinae	Acomys_percivali
MYOMORPHA	Muridae	Deomyinae	Acomys_russatus	Acomys_russatus
MYOMORPHA	Muridae	Deomyinae	Acomys_seurati
MYOMORPHA	Muridae	Deomyinae	Acomys_spinosissimus	Acomys_spinosissimus
MYOMORPHA	Muridae	Deomyinae	Acomys_subspinosus	Acomys_subspinosus
MYOMORPHA	Muridae	Deomyinae	Acomys_wilsoni	Acomys_wilsoni
MYOMORPHA	Muridae	Deomyinae	Deomys_ferrugineus	Deomys_ferrugineus
MYOMORPHA	Muridae	Deomyinae	Lophuromys_angolensis	Lophuromys_angolensis
MYOMORPHA	Muridae	Deomyinae	Lophuromys_ansorgei	Lophuromys_ansorgei
MYOMORPHA	Muridae	Deomyinae	Lophuromys_aquilus	Lophuromys_aquilus
MYOMORPHA	Muridae	Deomyinae	Lophuromys_brevicaudus	Lophuromys_brevicaudus
MYOMORPHA	Muridae	Deomyinae	Lophuromys_brunneus	Lophuromys_brunneus
MYOMORPHA	Muridae	Deomyinae	Lophuromys_chrysopus	Lophuromys_chrysopus
MYOMORPHA	Muridae	Deomyinae	Lophuromys_dieterleni
MYOMORPHA	Muridae	Deomyinae	Lophuromys_dudui	Lophuromys_dudui
MYOMORPHA	Muridae	Deomyinae	Lophuromys_eisentrauti
MYOMORPHA	Muridae	Deomyinae	Lophuromys_flavopunctatus	Lophuromys_flavopunctatus
MYOMORPHA	Muridae	Deomyinae	Lophuromys_huttereri	Lophuromys_huttereri
MYOMORPHA	Muridae	Deomyinae	Lophuromys_luteogaster
MYOMORPHA	Muridae	Deomyinae	Lophuromys_medicaudatus	Lophuromys_medicaudatus
MYOMORPHA	Muridae	Deomyinae	Lophuromys_melanonyx	Lophuromys_melanonyx
MYOMORPHA	Muridae	Deomyinae	Lophuromys_nudicaudus	Lophuromys_nudicaudus
[truncated: 279 more rows]
