# Supplementary material for: A glimpse on the pattern of rodent diversification: a phylogenetic approach
Source: BMC Evol Biol. 2012 Jun 14;12:88. doi: 10.1186/1471-2148-12-88 (PMC3532383; doi:10.1186/1471-2148-12-88)
Supplement: Additional file 15 — Rodentia species list names. [file 1471-2148-12-88-S15.xls]

## Sheet: Feuil1
12S RNA	Genbank Name
Accession Number	Genus_species
AJ389542	Castor_fiber
AY012111	Castor_canadensis
EF156772	Dipodomys_spectabilis
EF156768	Dipodomys_nelsoni
AF084288	Dipodomys_phillipsii
EF156793	Perognathus_merriami
U59173	Dipodomys_ordii
EF156763	Dipodomys_compactus
EF156761	Dipodomys_agilis
EF156770	Dipodomys_panamintinus
AY012119	Dipodomys_heermanni
EF156767	Dipodomys_microps
EF156762	Dipodomys_californicus
EF156764	Dipodomys_deserti
EF156774	Microdipodops_pallidus
EF156773	Microdipodops_megacephalus
EF156784	Chaetodipus_californicus
EF156789	Chaetodipus_spinatus
EF156785	Chaetodipus_eremicus
EF156788	Chaetodipus_intermedius
EF156783	Chaetodipus_baileyi
EF156787	Chaetodipus_hispidus
EF156786	Chaetodipus_formosus
EF156792	Perognathus_longimembris
U67298	Perognathus_flavus
EF156793	Perognathus_merriami
EF156794	Perognathus_parvus
EF156790	Perognathus_flavescens
EF156782	Liomys_salvini
EF156781	Liomys_pictus
EF156780	Liomys_irroratus
EF156779	Heteromys_nelsoni
EF156776	Heteromys_australis
EF156775	Heteromys_anomalus
EF156777	Heteromys_desmarestianus
AJ389547	Heteromys_gaumeri
AF084290	Thomomys_umbrinus
AF084291	Cratogeomys_castanops
EU551798	Pappogeomys_bulleri
AJ389548	Orthogeomys_heterodus
EF156795	Zygogeomys_trichopus
EU551803	Geomys_pinetis_mobilensis
AF084294	Geomys_breviceps
AF084295	Geomys_knoxjonesi
AF084292	Geomys_arenarius
AF084299	Geomys_bursarius_lutescens
AF084304	Geomys_texensis_bakeri
AF084293	Geomys_attwateri
AF084307	Geomys_tropicalis
AF084300	Geomys_personatus_megapotamus
AM407932	Laonastes_aenigmamus
U67301	Ctenodactylus_gundi
AJ389543	Ctenodactylus_vali
AJ389544	Massoutiera_mzabi
U12451	Atherurus_macrourus
AY093658	Atherurus_africanus
AY093669	Hystrix_indica
U12448	Hystrix_africaeaustralis
AY012117	Hystrix_brachyurus
AY093659	Hystrix_cristata
M63563	Heterocephalus_glaber
M63562	Heliophobius_argenteocinereus
AF012215	Fukomys_darlingi
M63569	Fukomys_damarensis
AY427037	Fukomys_kafuensis
AY427025	Fukomys_anselli
AF012214	Fukomys_mechowii
AF012213	Fukomys_bocagei
AY427036	Fukomys_foxi
AY427045	Fukomys_ochraceocinereus
M63567	Cryptomys_hottentotus
M63566	Georychus_capensis
M63564	Bathyergus_suillus
M63565	Bathyergus_janetta
M63571	Petromus_typicus
NC_002658	Thryonomys_swinderianus
AY012118	Erethizon_dorsatum
AJ389549	Sphiggurus_melanura
AY093667	Sphiggurus_insidiosus
AF520695	Coendou_bicolor
AY093665	Coendou_prehensilis
AF433907	Cuniculus_taczanowskii
AF433905	Cuniculus_paca
AF433917	Dolichotis_patagonum
AF433919	Dolichotis_salinicola
AY012122	Hydrochoerus_hydrochaeris
AF433916	Kerodon_rupestris
AF433911	Galea_musteloides
AF433913	Galea_spixii
AF433915	Microcavia_australis
AY765986	Cavia_magna
AY012121	Cavia_tschudii
NC_000884	Cavia_porcellus
AF433908	Cavia_aperea
AF433921	Dasyprocta_punctata
AY093661	Dasyprocta_leporina
AF433922	Myoprocta_acouchy
AF422846	Myoprocta_pratti
AF520697	Dinomys_branickii
AF520696	Chinchilla_lanigera
AF520666	Abrocoma_cinerea
AF422853	Ctenomys_haigi
AF520667	Ctenomys_steinbachi
U12446	Ctenomys_boliviensis
AF520687	Octomys_mimax
AF520692	Tympanoctomys_barrerae
AY249753	Pipanacoctomys_aureus
AF520685	Octodontomys_gliroides
AF520690	Spalacopus_cyanus
AF520671	Aconaemys_porteri
AF520673	Aconaemys_sagei
AF520674	Aconaemys_fuscus
AM40793	Octodon_bridgesi
AF520677	Octodon_lunatus
AF520682	Capromys_pilorides
AF422848	Trinomys_setosus_denigratus
AF422870	Trinomys_yonenagae
AF422865	Trinomys_paratus
AF422866	Trinomys_eliasi
AF422869	Trinomys_dimidiatus
AF422867	Trinomys_iheringi
AF422868	Euryzygomatomys_spinosus
AF422854	Clyomys_laticeps
AF422851	Echimys_didelphoides
AF422878	Echimys_macrurus
AF422879	Echimys_chrysurus
AF422877	Phyllomys_blainvillii
AF422876	Phyllomys_brasiliensis
AY093666	Kannabateomys_amblyonyx
AF422849	Dactylomys_dactylinus
AF422874	Dactylomys_boliviensis
AF422875	Lonchothrix_emiliae
AF422857	Mesomys_occultus
AF422859	Mesomys_hispidus
AF422860	Isothrix_bistriata
AF422873	Thrichomys_apereoides
AF422855	Myocastor_coypus
AF422852	Hoplomys_gymnurus
AF422862	Proechimys_longicaudatus
U12447	Proechimys_simonsi
AF422864	Proechimys_quadruplicatus
AF422863	Aplodontia_rufa
AY227508	Aplodontia_rufa
AJ389541	Aplodontia_rufa
U67288	Ratufa_bicolor
AY227548	Ratufa_affinis
AY227547	Sciurillus_pusillus
AY227552	Sciurillus_pusillus_kuhlii
AY227551	Sciurotamias_davidianus
AY227554	Ammospermophilus_harrisii
AY353079	Ammospermophilus_harrisii
AY227527	Spermophilus_tridecemlineatus
U67290	Cynomys_leucurus
AY227528	Marmota_monax
AY227529	Spermophilus_lateralis
AY227530	Tamias_sibiricus
AY227531	Tamias_striatus
AY227532	Tamias_striatus
AY292689	Heliosciurus_ruwenzorii
AY227561	Myosciurus_pumilio
AY227533	Funisciurus_pyrropus
AY227525	Paraxerus_alexandri
AY227526	Paraxerus_cepapi
U59175	Epixerus_wilsoni
AY227560	Protoxerus_stangeri
AY227534	Spermophilopsis_leptodactylus
AY227557	Atlantoxerus_getulus
AY227556	Xerus_rutilus
AY227558	Nannosciurus_melanotis
AY227517	Callosciurus_notatus
AY227510	Hyosciurus_heinrichi
AY227514	Rubrisciurus_rubriventer
AY227520	Prosciurillus_murinus
AY227518	Sundasciurus_brookei
AY227521	Lariscus_insignis
AY227515	Menetes_berdmorei
AY227516	Rhinosciurus_laticaudatus
AY227519	Dremomys_rufigenis
AY227511	Tamiops_swinhoei
AY227522	Exilisciurus_concinnus
AY227512	Exilisciurus_exilis
AY227513	Funambulus_palmarum
AY227523	Funambulus_pennantii
AY227524	Eoglaucomys_fimbriatus
AY227562	Iomys_horsfieldi
AY227540	Hylopetes_phayrei
AY227539	Petaurillus_kinlochii
AY227542	Petinomys_setosus
AY227544	Glaucomys_volans
AY227559	Pteromys_volans
AY227545	Pteromyscus_pulverulentus
AY227543	Belomys_pearsonii
AY227537	Aeretes_melanopterus
AY227535	Trogopterus_xanthipes
AY227546	Aeromys_tephromelas
AY227536	Eupetaurus_cinereus
AY227538	Petaurista_alborufus
AY227541	Petaurista_petaurista
D50281	Petaurista_leucogenys
D50280	Sciurus_niger
U67289	Sciurus_aestuans
AJ012746	Microsciurus_flaviventer_sabanillae
AY227549	Syntheosciurus_brochus
AY227563	Rheithrosciurus_macrotis
AY227550	Sciurus_lis
D50286	Sciurus_vulgaris
AJ238588	Tamiasciurus_hudsonicus
AY227555	Myomimus_roachi
AJ536348	Muscardinus_avellanarius
X84384	Eliomys_melanurus
AJ536350	Eliomys_quercinus
Y16896	Dryomys_laniger
AJ536349	Dryomys_nitedula
AJ225119	Dryomys_nitedula
D89005	Caenorhabditis_elegans
AJ536354	Graphiurus_platyops
AJ536355	Graphiurus_ocularis
AJ536352	Graphiurus_microtis
AJ536351	Graphiurus_murinus
AJ536353	Graphiurus_parvus
AJ536356	Graphiurus_lorraineus
NC_001892	Glis_glis
D89008	Glirulus_japonicus
AJ225120	Caenorhabditis_elegans
EF027260	Glirulus_japonicus
AJ311139	Micromys_minutus
X84386	Micromys_minutus
NC_012389	Leopoldamys_edwardsi
NC_001665	Rattus_exulans
NC_012374	Rattus_norvegicus
NC_011638	Rattus_rattus
AJ311143	Rattus_tanezumi
NC_012461	Diplothrix_legata
AJ005779	Rattus_praetor
AF141265	Niviventer_cremoriventer
AF141277	Golunda_ellioti
AF141276	Micaelamys_namaquensis
AF141266	Aethomys_chrysophilus
AF141271	Lemniscomys_zebra
AF141269	Lemniscomys_striatus
AF141267	Lemniscomys_rosalia
AF141268	Lemniscomys_bellieri
AF141260	Lemniscomys_macculus
AF141258	Arvicanthis_neumanni
AF141259	Arvicanthis_abyssinicus
AF141272	Arvicanthis_niloticus
AF141273	Mylomys_dybowskii
AF141274	Pelomys_campanae
AF141264	Pelomys_fallax
AF141275	Desmomys_harringtoni
DQ381933	Rhabdomys_pumilio
DQ381930	Thallomys_loringi
DQ381934	Thallomys_nigricauda
AF141278	Thallomys_paedulcus
AF141279	Dasymys_rufulus
AF141281	Dasymys_incomtus
AF141285	Hybomys_univittatus
AF141284	Myotomys_sloggetti
AF141287	Otomys_irroratus
AF141286	Parotomys_littledalei
AF141283	Parotomys_brantsii
AJ311133	Millardia_meltada
AJ311140	Tokudaia_osimensis
AJ311142	Apodemus_agrarius
AJ311136	Apodemus_peninsulae
AJ311141	Apodemus_semotus
AJ311134	Apodemus_mystacinus
AJ311137	Apodemus_hermonensis
EF027241	Apodemus_alpicola
AJ311127	Apodemus_sylvaticus
AJ311128	Apodemus_flavicollis
AJ279440	Apodemus_uralensis
X85947	Malacomys_longipes
AJ279437	Mus_platythrix
X85946	Mus_caroli
AB125786	Mus_cookii
AY057797	Mus_cervicolor
X85948	Mus_cervicolor
AB125792	Mus_saxicola
AB125784	Mus_fragilicauda
AJ279442	Mus_booduga
AB183257	Mus_famulus
NC_010650	Mus_macedonicus
AJ279438	Mus_terricolor
NC_005089	Mus_spretus
AB125789	Mus_musculus
X84383	Mus_spicilegus
X85951	Mus_pahari
X85949	Mus_crociduroides
AJ698871	Mus_setulosus
AJ698869	Mus_indutus
AY057799	Mus_musculoides
AJ698870	Mus_minutoides
AJ698868	Mus_haussa
AF141282	Mus_mattheyi
X85952	Mastomys_huberti
X85953	Mastomys_erythroleucus
X84387	Hylomyscus_stella
AJ250350	Acomys_cahirinus
AJ851259	Deomys_ferrugineus
AJ851257	Desmodilliscus_braueri
X84391	Desmodillus_auricularis
AJ430591	Gerbilliscus_kempi_gambiana
AJ430592	Gerbillurus_paeba
AJ430593	Gerbillurus_setzeri
U67291	Gerbillurus_tytonis
AJ851243	Gerbillurus_vallianus
AJ851242	Dipodillus_campestris
AJ851244	Gerbillus_gerbillus
X84381	Gerbillus_nanus
AJ851245	Gerbillus_nigeriae
U67294	Gerbillus_pyramidum
AJ250349	Lophuromys_flavopunctatus
AJ851251	Lophuromys_sikapusi
AJ851250	Meriones_crassus
AJ851252	Meriones_libycus
AJ851248	Meriones_meridianus
DQ385846	Meriones_rex
AJ851258	Meriones_unguiculatus
AJ851253	Pachyuromys_duprasi
AJ430590	Psammomys_obesus
AJ851246	Rhombomys_opimus
AJ430552	Sekeetamys_calurus
AJ430551	Gerbilliscus_afra
AJ430553	Gerbilliscus_guineae
AJ851241	Tatera_indica
AJ851254	Gerbilliscus_leucogaster
AJ851256	Taterillus_arenarius
AJ851255	Taterillus_gracilis
X84388	Taterillus_pygargus
AJ005782	Uranomys_ruddi
DQ179664	Abrothrix_jelskii
DQ179662	Ototylomys_phyllotis
AY997833	Tylomys_nudicaudus
AY948543	Allocricetulus_eversmanni
X99464	Arvicola_terrestris
AJ005781	Microtus_nivalis
NC_007936	Myodes_glareolus
AY997832	Cricetulus_griseus
X84389	Cricetulus_longicaudatus
AY997839	Cricetulus_migratorius
AY997834	Cricetulus_sokolovi
DQ408425	Cricetus_cricetus
NC_013276	Taenia_taeniaeformis
AY997822	Mesocricetus_auratus
AY997821	Mesocricetus_brandti
AY997820	Mesocricetus_newtoni
AY948542	Mesocricetus_raddei_avaricus
AJ972915	Microtus_agrestis
NC_003041	Microtus_duodecimcostatus
AJ972919	Microtus_kikuchii
AJ972918	Microtus_lusitanicus
NC_008064	Microtus_multiplex
AJ972914	Microtus_rossiaemeridionalis
AJ972917	Microtus_savii
AY997823	Microtus_subterraneus
AY997825	Phodopus_campbelli
AY997824	Phodopus_roborovskii
NC_013068	Phodopus_sungorus
AJ389538	Tscherskia_triton
AJ389539	Idiurus_macrotis
AJ389540	Anomalurus_sp.
X89889	Pedetes_capensis
X89888	Onychomys_leucogaster
EU140794	Peromyscus_polionotus
X99463	Peromyscus_maniculatus_pallescens
DQ138954	Peromyscus_leucopus
DQ179661	Peromyscus_perfulvus
U67295	Peromyscus_attwateri
DQ179660	Osgoodomys_banderanus
DQ179663	Hodomys_alleni
DQ179709	Xenomys_nelsoni
DQ179676	Neotoma_cinerea
DQ179694	Neotoma_fuscipes
DQ179703	Neotoma_macrotis
DQ179697	Neotoma_lepida
DQ179700	Neotoma_mexicana
DQ179689	Neotoma_micropus
DQ179702	Neotoma_leucodon
DQ179671	Neotoma_stephensi
DQ179706	Neotoma_floridana
DQ179708	Neotoma_magister
DQ179677	Neotoma_albigula
DQ179701	Neotoma_goldmani
NC_005314	Neotoma_picta
AJ319807	Jaculus_jaculus
AJ389545	Dipus_sagitta
AJ389546	Allactaga_elater
AY997817	Napaeozapus_insignis
X99461	Calomyscus_mystax
AJ250352	Cricetomys_gambianus
AF326245	Dendromus_mystacalis
AF326247	Eospalax_fontanierii
X99460	Eospalax_rothschildi
AF326252	Macrotarsomys_ingens
AF326250	Myospalax_aspalax
AJ250354	Myospalax_psilurus
X99462	Mystromys_albicaudatus
AJ250358	Nesomys_rufus
AF326254	Rhizomys_pruinosus
DQ652190	Rhizomys_sinensis
AM407910	Saccostomus_campestris
Breast and ovarian cancer susceptibility protein	Genbank Name
Accession Number	Genus_species
AF284005	Lepus_capensis
AF540635	Ochotona_princeps
AY057827	Ochotona_princeps
DQ354452	Oryctolagus_cuniculus
AF019081	Galeopterus_variegatus
DQ354454	Tupaia_glis
AF019078	Macaca_mulatta
AY304547	Homo_sapiens
EU349674	Chiropodomys_gliroides
EU349681	Mallomys_rothschildi
EU349682	Abeomelomys_sevia
EU349697	Leptomys_elegans
EU349699	Hydromys_chrysogaster
EU349698	Parahydromys_asper
EU349696	Xeromys_myoides
EU349695	Pseudohydromys_ellermani
EU349685	Zyzomys_argurus
EU349686	Leggadina_forresti
EU349688	Pseudomys_australis
EU349687	Mastacomys_fuscus
EU349692	Leporillus_conditor
EU349693	Mesembriomys_gouldii
EU349694	Conilurus_penicillatus
EU349689	Paramelomys_levipes
EU349691	Solomys_salebrosus
EU349690	Melomys_rufescens
EU349680	Lorentzimys_nouhuysi
EU349679	Hyomys_goliath
EU349683	Pogonomys_loriae
EU349684	Pogonomys_macrourus
EU349678	Macruromys_major
EU349675	Archboldomys_luzonensis
EU349677	Rhynchomys_isarogensis
EU349676	Apomys_hylocoetes
AY295000	Apomys_hylocoetes
EU349644	Phloeomys_sp_931040
EU349645	Batomys_granti
AY295002	Batomys_granti
EU349664	Micromys_minutus
EU349665	Chiromyscus_chiropus
EU349671	Rattus_norvegicus
EU349670	Diplothrix_legata
EU349673	Rattus_villosissimus
EU349672	Rattus_leucopus
EU349668	Sundamys_muelleri
EU349669	Paruromys_dominator
EU349667	Bunomys_andrewsi
EU349666	Maxomys_bartelsii
EU349654	Oenomys_hypoxanthus
EU349649	Micaelamys_namaquensis
EU349651	Grammomys_dolichurus
AY295003	Arvicanthis_somalicus
EU349648	Arvicanthis_somalicus
EU349650	Rhabdomys_pumilio
EU349653	Dasymys_incomtus
EU349652	Stochomys_longicaudatus
EU349646	Parotomys_sp_H_656
EU349655	Vandeleuria_sp_KCR-2008
EU349659	Tokudaia_osimensis
EU349658	Apodemus_agrarius
EU349656	Malacomys_longipes
U31625	Mus_musculus
EU349657	Mus_musculus
EU349663	Praomys_jacksoni
EU349662	Praomys_tullbergi
EU349661	Zelotomys_hildegardeae
EU349660	Mastomys_natalensis
AY295008	Acomys_ignitus
AY295007	Deomys_ferrugineus
AY295005	Gerbilliscus_robustus
EU349643	Gerbillurus_vallianus
EU349700	Gerbillus_gerbillus
AY295006	Lophuromys_flavopunctatus
AF332048	Meriones_shawi
AY295004	Meriones_shawi
EU349642	Uranomys_ruddi
AY295017	Akodon_xanthorhinus
AY295018	Ototylomys_phyllotis
AY295019	Tylomys_nudicaudus
AF332043	Oryzomys_couesi
AY295010	Myodes_gapperi
AY133330	Myodes_glareolus
AY295013	Mesocricetus_auratus
AY295009	Microtus_pennsylvanicus
AY295011	Ondatra_zibethicus
AY295012	Phodopus_sungorus
AY295015	Reithrodontomys_fulvescens
AY295014	Peromyscus_leucopus
AY294996	Allactaga_sibirica
AF540634	Napaeozapus_insignis
AY294998	Beamys_hindei
AY294999	Petromyscus_monticularis
AF332045	Aplodontia_rufa
CX625458	Spermophilus_tridecemlineatus
AF284003	Glaucomys_volans
AF332044	Sciurus_niger
AF332046	Graphiurus_murinus
AF540624	Ctenodactylus_gundi
AF540631	Hystrix_africaeaustralis
AF284004	Hystrix_africaeaustralis
AF540630	Heterocephalus_glaber
AF540639	Petromus_typicus
DQ354451	Erethizon_dorsatum
AF540626	Erethizon_dorsatum
DQ354450	Dinomys_branickii
AF540622	Castor_canadensis
AF540629	Geomys_bursarius
Cytochrome oxydase 3	Genbank Name
Accession Number	Genus_species
AY926449	Dipodomys_spectabilis
AY009253	Dipodomys_nelsoni
AY926443	Dipodomys_elator
AY926445	Dipodomys_phillipsii
AY926416	Perognathus_merriami
AY926439	Dipodomys_nitratoides
AY926432	Dipodomys_ordii
AY926446	Dipodomys_compactus
AY926440	Dipodomys_venustus
AY926434	Dipodomys_simulans
AY926433	Dipodomys_agilis
AY926451	Dipodomys_panamintinus
AY926436	Dipodomys_heermanni
AY926447	Dipodomys_stephensi
AY926442	Dipodomys_gravipes
AY926444	Dipodomys_ingens
AY926452	Dipodomys_microps
AY926435	Dipodomys_californicus
AY926448	Dipodomys_deserti
AY926428	Microdipodops_pallidus
AY926429	Microdipodops_megacephalus
AY009259	Chaetodipus_californicus
AY009263	Chaetodipus_spinatus
AY009256	Chaetodipus_eremicus
AY009257	Chaetodipus_penicillatus
AY009258	Chaetodipus_pernix
AY009264	Chaetodipus_intermedius
AY009261	Chaetodipus_goldmani
AY009260	Chaetodipus_artus
AY009255	Chaetodipus_nelsoni
AY009262	Chaetodipus_fallax
AY009265	Chaetodipus_arenarius
AY259035	Chaetodipus_baileyi
AY009254	Chaetodipus_hispidus
AY926424	Chaetodipus_formosus
AY926414	Perognathus_amplus
AY926415	Perognathus_inornatus
AY926420	Perognathus_longimembris
AY926417	Perognathus_flavus
AY926416	Perognathus_merriami
AY926454	Perognathus_alticola
AY926419	Perognathus_parvus
AY926422	Perognathus_flavescens
AY926421	Perognathus_fasciatus
AY926426	Liomys_pictus
AY926425	Heteromys_desmarestianus
AY331091	Thomomys_talpoides
AY926453	Geomys_breviceps
NC_002658	Thryonomys_swinderianus
NC_000884	Cavia_porcellus
AY010181	Ammospermophilus_harrisii
AY010167	Ammospermophilus_interpres
AY010180	Ammospermophilus_insularis
AY010196	Ammospermophilus_leucurus
AJ238588	Sciurus_vulgaris
NC_001892	Glis_glis
NC_012389	Rattus_exulans
NC_001665	Rattus_norvegicus
NC_012374	Rattus_rattus
NC_011638	Rattus_tanezumi
NC_012461	Rattus_praetor
NC_010650	Mus_terricolor
NC_005089	Mus_musculus
NC_007936	Cricetulus_griseus
NC_013276	Mesocricetus_auratus
NC_003041	Microtus_kikuchii
NC_008064	Microtus_rossiaemeridionalis
NC_013068	Tscherskia_triton
EU836266	Onychomys_torridus
U21648	Onychomys_arenicola
U21616	Onychomys_leucogaster
FJ389417	Peromyscus_polionotus_trissyllepsis
AF343769	Peromyscus_sejugis
AY009174	Peromyscus_maniculatus
AY009173	Peromyscus_leucopus
AF343767	Peromyscus_stephani
AF343771	Peromyscus_boylii
AF343775	Peromyscus_slevini
AY009235	Peromyscus_fraterculus
EU836263	Peromyscus_aztecus_hylocetes
AF343758	Peromyscus_interparietalis
AF343772	Peromyscus_dickeyi
AY009183	Peromyscus_merriami
AF343766	Peromyscus_crinitus
EU836261	Peromyscus_californicus_insignis
AY009226	Peromyscus_eva
AY009209	Peromyscus_eremicus
AF343761	Peromyscus_caniceps
NC_005314	Jaculus_jaculus
FJ656293	Nannospalax_nehringi
Cytochrome b	Genbank Name
Accession Number	Genus_species
EU349740	Chiropodomys_gliroides
EU349759	Mammelomys_lanosus
EU349758	Mallomys_rothschildi
EU349730	Abeomelomys_sevia_tatei
EU349753	Leptomys_elegans
EU349749	Hydromys_chrysogaster
EU349771	Parahydromys_asper
EU349790	Xeromys_myoides
EU349763	Pseudohydromys_ellermani
EU349792	Zyzomys_argurus
EU349751	Leggadina_forresti
EU349768	Notomys_fuscus
AY176318	Notomys_alexis
AM910936	Pseudomys_australis
EU349780	Pseudomys_australis
AY176320	Pseudomys_chapmani
AY176326	Pseudomys_desertor
AY176321	Pseudomys_hermannsburgensis
AY176319	Pseudomys_nanus
EU349760	Mastacomys_fuscus
EU349752	Leporillus_conditor
AM910935	Conilurus_penicillatus
EU349789	Uromys_caudimaculatus
EU349772	Paramelomys_levipes
EU349785	Solomys_salebrosus
EU349764	Melomys_rufescens
EU349732	Anisomys_imitator
EU349755	Lorentzimys_nouhuysi
EU349750	Hyomys_goliath
EU349776	Pogonomys_loriae
EU349777	Pogonomys_macrourus
EU349756	Macruromys_major
EU349741	Chiruromys_vates
AY687859	Chrotomys_silaceus
AY687862	Chrotomys_sibuyanensis
AY687861	Chrotomys_gonzalesi
AY687865	Chrotomys_whiteheadi
AY687858	Archboldomys_luzonensis
AY324462	Rhynchomys_isarogensis
AY324469	Apomys_hylocoetes
AY324473	Apomys_insignis
AY324481	Apomys_microdon
AY324482	Apomys_musculus
AY324464	Apomys_datae
AY324465	Apomys_gracilostris
DQ191484	Phloeomys_cumingi
EU349775	Phloeomys_sp._931040
DQ191475	Carpomys_phaeurus
DQ191471	Batomys_salomonseni
DQ191476	Crateromys_heaneyi
AY324459	Batomys_granti
EU349765	Micromys_minutus
FJ827493	Micromys_minutus
HM217379	Rattus_exulans
HM217447	Bandicota_indica
HM217455	Bandicota_savilei
HM217386	Bandicota_indica
HM217427	Bandicota_savilei
AM408336	Bandicota_bengalensis
AM408337	Berylmys_bowersi
HM217431	Berylmys_berdmorei
HM217453	Berylmys_bowersi
HM217412	Berylmys_sp._Be2b_MP-2010
AJ698881	Leopoldamys_edwardsi
HM217439	Leopoldamys_edwardsi
HM217400	Leopoldamys_sabanus
HM217462	Leopoldamys_neilli
EU349739	Chiromyscus_chiropus
DQ191485	Rattus_everetti
DQ191491	Tarsomys_apoensis
DQ191479	Limnomys_bryophilus
DQ191480	Limnomys_sibuanus
NC_012389	Rattus_exulans
NC_001665	Rattus_norvegicus
EF186514	Rattus_tiomanicus
NC_012374	Rattus_rattus
NC_011638	Rattus_tanezumi
EF186442	Rattus_hoffmanni
AB033701	Rattus_argentiventer
AY263610	Diplothrix_legata
EF186518	Rattus_tunneyi
EU814873	Rattus_macleari
EU349783	Rattus_villosissimus
EF186480	Rattus_sordidus
EU349781	Rattus_leucopus
EF186439	Rattus_fuscipes
EF186454	Rattus_novaeguineae
NC_012461	Rattus_praetor
HM217436	Rattus_tanezumi
HM217396	Rattus_andamanensis
HM217399	Rattus_sp._R3_MP-2010
HM217391	Rattus_tiomanicus
HM217454	Rattus_cf._losea_MP-2010
HM217388	Rattus_exulans
HM217362	Rattus_argentiventer
HM217403	Rattus_andamanensis
HM217452	Rattus_tanezumi
HM217397	Rattus_sp._R3_MP-2010
HM217478	Rattus_nitidus
AF160605	Nesokia_indica
DQ191474	Bullimus_luzonicus
DQ191472	Bullimus_bagobus
DQ191473	Bullimus_gamay
AM408340	Sundamys_muelleri
EU349774	Paruromys_dominator
AM910934	Bunomys_chrysocomus
EF053011	Nivivneter_brahma
DQ191483	Niviventer_rapit
EF053032	Niviventer_cremoriventer
AM408344	Niviventer_niviventer
EF053029	Niviventer_culturatus
EF053003	Niviventer_andersoni
EF053009	Niviventer_excelsior
EF053023	Niviventer_confucianus
EF053026	Niviventer_coxingi
EF053019	Niviventer_eha
HM217465	Niviventer_fulvescens
HM217409	Niviventer_sp._1_MP-2010
EU349762	Maxomys_bartelsii
DQ191481	Maxomys_whiteheadi
HM217405	Maxomys_sp._1_MP-2010
HM217445	Maxomys_surifer
DQ191477	Crunomys_melanius
DQ191478	Crunomys_suncoides
AM408338	Golunda_ellioti
AM408342	Oenomys_hypoxanthus
AF141215	Micaelamys_namaquensis
AJ604520	Aethomys_kaiseri
AJ604526	Aethomys_chrysophilus
AY585676	Aethomys_ineptus
EU275251	Grammomys_cometes
EU275255	Grammomys_ibeanus
EU349746	Grammomys_macmillani
EU275253	Grammomys_dolichurus
AM408345	Grammomys_gazellae
AF141207	Lemniscomys_zebra
Z83899	Lemniscomys_striatus
AF141211	Lemniscomys_striatus
AF141209	Lemniscomys_rosalia
AF004586	Lemniscomys_bellieri
AF141208	Lemniscomys_macculus
AF004574	Arvicanthis_somalicus
Z96033	Arvicanthis_nairobae
AF004567	Arvicanthis_abyssinicus
EF128084	Arvicanthis_niloticus
AF141212	Mylomys_dybowskii
AF141213	Pelomys_campanae
DQ022382	Pelomys_fallax
AF141206	Desmomys_harringtoni
AF533116	Rhabdomys_pumilio
DQ381928	Thallomys_loringi
DQ381925	Thallomys_nigricauda
DQ381927	Thallomys_paedulcus
AF141216	Dasymys_rufulus
AF141217	Dasymys_incomtus
EU349786	Stochomys_longicaudatus
AF141219	Hybomys_univittatus
DQ902774	Hybomys_lunaris
FJ619563	Myotomys_sloggetti
EU874449	Otomys_denti_kempi
AF141222	Otomys_irroratus
AM408343	Otomys_angoniensis
EU874448	Otomys_lacustris
FJ619560	Otomys_laminatus
FJ619559	Otomys_saundersiae_karoensis
EU874432	Otomys_typus_typus
EU349773	Parotomys_sp._H_656
AF141225	Parotomys_littledalei
AF141224	Parotomys_brantsii
DQ022381	Cremnomys_cutchicus
AF141221	Millardia_meltada
EU292148	Millardia_kathleenae
AB033703	Tokudaia_osimensis
AB032849	Apodemus_speciosus
AB303226	Apodemus_agrarius
AB096820	Apodemus_chevrieri
AB073788	Apodemus_peninsulae
AY389020	Apodemus_latronum
EU349734	Apodemus_semotus
AY389010	Apodemus_draco
AF159394	Apodemus_mystacinus
AB303228	Apodemus_hermonensis
AB032854	Apodemus_alpicola
AF159395	Apodemus_sylvaticus
AB032853	Apodemus_flavicollis
DQ844692	Apodemus_ponticus
AB096837	Apodemus_uralensis
AF160603	Apodemus_pallipes
AB032848	Apodemus_argenteus
AB032852	Apodemus_gurkha
AM408341	Malacomys_longipes
DQ022379	Malacomys_edwardsi
AF518373	Malacomys_verschureni
AJ698880	Mus_platythrix
AB125763	Mus_caroli
AB125769	Mus_cookii
AB125766	Mus_cervicolor
AY057815	Mus_saxicola
AB125780	Mus_fragilicauda
AB125761	Mus_booduga
AJ698872	Mus_famulus
AB125770	Mus_macedonicus
NC_010650	Mus_terricolor
AB033700	Mus_spretus
NC_005089	Mus_musculus
AB125775	Mus_spicilegus
EU349767	Mus_pahari
AJ698878	Mus_crociduroides
AJ875083	Mus_setulosus
AJ698874	Mus_indutus
AJ698875	Mus_musculoides
AJ875084	Mus_minutoides
AJ698877	Mus_haussa
AJ698876	Mus_mattheyi
AF518361	Praomys_jacksoni
AF518367	Praomys_hartwigi_obscurus
AF518359	Praomys_degraaffi
AF518365	Praomys_tullbergi
AF518364	Praomys_misonnei
EU740688	Praomys_tullbergi
AF518368	Praomys_petteri
AF518367	Praomys_hartwigi_obscurus
AF518349	Myomys_daltoni
AF518351	Myomys_derooi
AF518373	Malacomys_verschureni
AF518375	Zelotomys_hildegardeae
AF518372	Colomys_goslingi
AF518355	Myomyscus_verreauxii
AF518353	Myomys_fumatus
AF518357	Myomyscus_yemeni
AF518370	Stenocephalemys_albocaudata
AF518347	Myomys_albipes
AF518371	Stenocephalemys_griseicauda
FN393052	Mastomys_awashensis
AF518345	Mastomys_verheyeni
AF518339	Mastomys_huberti
AF518335	Mastomys_coucha
AF518338	Mastomys_erythroleucus
AF518342	Mastomys_natalensis
EU349761	Mastomys_natalensis
AF518333	Heimyscus_fumosus
DQ902739	Hylomyscus_denniae
DQ078241	Hylomyscus_aeta
DQ078245	Hylomyscus_baeri
AF518330	Hylomyscus_parvus
AF518331	Hylomyscus_stella
DQ212188	Hylomyscus_simus
AY057817	Hylomyscus_alleni
AF518343	Mastomys_pernanus
AJ012017	Acomys_cahirinus
FJ415538	Acomys_chudeaui
FJ415481	Acomys_cilicicus
Z96062	Acomys_dimidiatus
Z96064	Acomys_ignitus
AJ010567	Acomys_johannis
FJ415480	Acomys_minous
AJ233952	Acomys_nesiotes
FJ415485	Acomys_russatus
Z96068	Acomys_spinosissimus
AJ010557	Acomys_subspinosus
AJ010561	Acomys_wilsoni
AB381903	Brachiones_przewalskii
FJ415478	Deomys_ferrugineus
AJ851273	Desmodilliscus_braueri
AJ851272	Desmodillus_auricularis
AM409392	Gerbilliscus_brantsii
AJ430561	Gerbilliscus_kempi_gambiana
AM409378	Gerbilliscus_nigricaudus
AM409374	Gerbilliscus_robustus
AJ430557	Gerbillurus_paeba
AJ430558	Gerbillurus_setzeri
AJ430559	Gerbillurus_tytonis
AJ851271	Dipodillus_campestris
GU356550	Gerbillus_latastei
GU356571	Gerbillus_tarabuli
GU356579	Dipodillus_simoni
AJ851269	Gerbillus_gerbillus
AJ851270	Gerbillus_nanus
AJ430555	Gerbillus_nigeriae
AY828233	Lophuromys_brevicaudus
AY828272	Lophuromys_chrysopus
EU349754	Lophuromys_flavopunctatus
AY828235	Lophuromys_melanonyx
AJ012023	Lophuromys_sikapusi
DQ902807	Lophuromys_woosnami
AB381900	Meriones_chengi
AJ851267	Meriones_crassus
AJ851266	Meriones_libycus
AJ851268	Meriones_meridianus
AJ851265	Meriones_rex
AB381904	Meriones_tamariscinus
AF119264	Meriones_unguiculatus
AJ851274	Pachyuromys_duprasi
AJ851275	Psammomys_obesus
AY934541	Psammomys_vexillaris
AJ430556	Rhombomys_opimus
AJ851276	Sekeetamys_calurus
AJ430560	Gerbilliscus_afra
AM409381	Gerbilliscus_guineae
AJ430563	Tatera_indica
AM409391	Gerbilliscus_leucogaster
AJ875299	Gerbilliscus_validus
AJ851261	Taterillus_arenarius
AJ851263	Taterillus_gracilis
AJ851262	Taterillus_pygargus
FJ415479	Uranomys_ruddi
EF118756	Abrothrix_markhami
AF297892	Abrothrix_olivaceus_brachiotis
AF108671	Abrothrix_andinus
AY275114	Abrothrix_jelskii
EU840993	Abrothrix_hershkovitzi
EU579470	Abrothrix_longipilis
EU579478	Aegialomys_galapagoensis
EU340015	Aegialomys_xanthaeolus
DQ309559	Chelemys_megalonyx
U03533	Chelemys_macronyx
AF108672	Pearsonomys_annectens
AY275116	Geoxus_valdivianus
AF159284	Andinomys_edax
AY275115	Euneomys_chinchilloides
U03534	Irenomys_tarsalis
EU073179	Sigmodon_peruanus
EU652909	Sigmodon_leucotis
AF293400	Sigmodon_fulviventer_fulviventer
EU073182	Sigmodon_toltecus
EU073176	Sigmodon_hirsutus
AF155425	Sigmodon_alleni
AF155422	Sigmodon_ochrognathus
EU652908	Sigmodon_arizonae
AF425217	Sigmodon_mascotensis
AF155415	Sigmodon_hispidus_berlandieri
AF293397	Sigmodon_alstoni
DQ179814	Ototylomys_phyllotis
DQ179812	Tylomys_nudicaudus
AY195801	Nyctomys_sumichrasti
DQ926660	Calomys_callidus
EU579473	Calomys_lepidus
AF385599	Calomys_musculinus
AF385608	Calomys_sorellus
AY033174	Calomys_venustus
AF159293	Calomys_callosus
DQ447278	Calomys_tocantinsi
DQ447284	Calomys_expulsus
AF385597	Calomys_tener
AF385594	Calomys_laucha
AF385598	Calomys_hummelincki
EU377643	Eligmodontia_typus
EU377631	Eligmodontia_morgani
EU377652	Eligmodontia_puerulus
EU377650	Eligmodontia_moreni
AY070231	Andalgalomys_olrogi
AF159285	Andalgalomys_pearsoni
AF159285	Andalgalomys_pearsoni
U03545	Auliscomys_pictus
U86816	Auliscomys_sublimis
AF387810	Auliscomys_boliviensis
EU377608	Salinomys_delicatus
AF159288	Tapecomys_primus
U86835	Phyllotis_wolffsohni
AY956699	Phyllotis_osilae_osilae
AY956708	Phyllotis_amicus
AY956706	Phyllotis_andium
AY956721	Phyllotis_magister
AY956729	Phyllotis_darwini
AY956740	Phyllotis_limatus
AY956737	Phyllotis_xanthopygus_xanthopygus
AY956732	Phyllotis_bonariensis
EU579472	Graomys_griseoflavus
AF159291	Graomys_domorum
AF108688	Wilfredomys_pictipes
EU157764	Juliomys_pictipes
AY029476	Juliomys_rimofrons
EU579477	Wiedomys_pyrrhorhinos
AF181282	Delomys_collinus
AF108686	Delomys_dorsalis
AF108687	Delomys_sublineatus
EU579518	Scolomys_ucayalensis
AF527419	Scolomys_melanops
EU579520	Zygodontomys_cherriei
EU579521	Zygodontomys_brevicauda
EU579489	Handleyomys_alfaroi
AF251526	Euryoryzomys_emmonsae
EU579484	Euryoryzomys_macconnelli
EU579485	Euryoryzomys_nitidus
AF181273	Euryoryzomys_lamia
EU579486	Euryoryzomys_russatus
EU579515	Transandinomys_talamancae
EU579490	Handleyomys_intectus
EU579491	Handleyomys_rostratus
EU579494	Handleyomys_saturatior
AJ496313	Oecomys_rutilus
AJ496305	Oecomys_auyantepui
EU579507	Oecomys_catherinae
AF108699	Oecomys_bicolor
U58384	Oecomys_roberti
AY275123	Oecomys_superans
EU579509	Oecomys_mamorae
EU579508	Oecomys_concolor
U58390	Oecomys_trinitatis
AJ496314	Oecomys_rex
EU579505	Nephelomys_albigularis
EU579498	Hylaeamys_laticeps
EU579499	Hylaeamys_megacephalus
EU579500	Hylaeamys_yunganus
EU258534	Oreoryzomys_balneator
FM210781	Neacomys_dubosti
FM210778	Neacomys_guianae
EU579503	Neacomys_musseri
EU258536	Neacomys_minutus
FM210765	Neacomys_paracou
EU579504	Neacomys_spinosus
EU258535	Microryzomys_minutus
EU192163	Oligoryzomys_eliurus
DQ826027	Oligoryzomys_stramineus
EU258544	Oligoryzomys_destructor
DQ926659	Oligoryzomys_delticola
DQ825987	Oligoryzomys_nigripes
EU258548	Oligoryzomys_fulvescens
AY452200	Oligoryzomys_andinus
AY452199	Oligoryzomys_fornesi
EU258545	Oligoryzomys_flavescens
AY275689	Oligoryzomys_longicaudatus
AY275705	Oligoryzomys_magellanicus
EU258543	Oligoryzomys_chacoensis
EU258549	Oligoryzomys_microtis
EU192165	Oligoryzomys_vegetus
EU579483	Eremoryzomys_polius
EU579495	Holochilus_brasiliensis
EU579497	Holochilus_sciureus
DQ227455	Holochilus_chacarius
EU579501	Lundomys_molitor
EU579479	Aegialomys_xanthaeolus
EU340013	Nectomys_apicalis
EU340012	Nectomys_squamipes
EU579480	Amphinectomys_savamis
EU340016	Sigmodontomys_alfari
EU340021	Melanomys_caliginosus
EU340014	Nesoryzomys_swarthi
EU579506	Nesoryzomys_fernandinae
U03537	Notiomys_edwardsii
EU074664	Oryzomys_couesi
DQ185382	Oryzomys_palustris
AF181279	Cerradomys_marinhus
AF181278	Cerradomys_maracajuensis
AF181274	Cerradomys_subflavus
EU579482	Cerradomys_scotti
EU579512	Sooretamys_angouya
EF206812	Deltamys_kempi
DQ683181	Akodon_sylvanus
EF622508	Akodon_serrensis
M35697	Akodon_kofordi
AY605061	Akodon_fumeus
M35693	Akodon_lutescens
M35695	Akodon_subfuscus
M35691	Akodon_boliviensis
AY196165	Akodon_spegazzinii
AF184057	Akodon_lindberghi
EF101880	Akodon_mystax
EU251017	Akodon_paranaensis
AY195865	Akodon_reigi
EU251018	Akodon_montensis
EF206814	Akodon_cursor
EF622507	Akodon_azarae
M35710	Akodon_mimus
AY273917	Akodon_iniscatus
AY494839	Akodon_molinae
EU260476	Akodon_dolores
AY273910	Akodon_toba
EU260477	Akodon_dayi
U03546	Akodon_mollis
U03547	Akodon_orophilus
M35700	Akodon_torques
M35704	Akodon_aerosus
AY196164	Akodon_affinis
AY605060	Akodon_budini
AY273909	Akodon_siberiae
AY494838	Akodon_albiventer
EU260479	Akodon_varius
EU260482	Akodon_simulator
AF108682	Rhipidomys_nitela
AF108684	Rhipidomys_mastacalis
U03550	Rhipidomys_leucodactylus
AY275130	Rhipidomys_macconnelli
AF108680	Rhipidomys_wetzeli
AF108679	Chilomys_instans
EU579474	Reithrodon_auritus
AY206770	Rhagomys_rufescens
AF108677	Thomasomys_oreas
EU579476	Thomasomys_erro
AF108674	Thomasomys_gracilis
AF108676	Thomasomys_notatus
DQ914654	Thomasomys_baeops
AF108675	Thomasomys_ischyurus
U03540	Thomasomys_aureus
DQ914646	Thomasomys_cinnameus
DQ914648	Thomasomys_caudivarius
AF108673	Thomasomys_daphne
DQ914647	Thomasomys_ladewi
AY277486	Brucepattersonius_soricinus
AF108668	Blarinomys_breviceps
U03541	Lenoxus_apicalis
DQ444329	Bibimys_labiosus
AY275133	Scapteromys_tumidus
AY275132	Scapteromys_aquaticus
AY275121	Kunsia_tomentosus
U03542	Oxymycterus_hiska
AY275127	Oxymycterus_rufus
AF175289	Oxymycterus_josei
AF454772	Oxymycterus_quaestor
AY275125	Oxymycterus_delator
AF454765	Oxymycterus_amazonicus
AF454771	Oxymycterus_dasytrichus
U03536	Oxymycterus_paramensis
EF661854	Oxymycterus_nasutus
AY275118	Juscelinomys_huanchacae
EF206815	Thaptomys_nigrita
AY273914	Bolomys_temchuki
EF622509	Bolomys_lasiurus
AY273919	Bolomys_urichi
EF531644	Necromys_lactens
AY273911	Bolomys_amoenus
EF531680	Necromys_lenguarum
DQ683183	Necromys_obscurus_obscurus
AY310347	Thalpomys_lasiotis
AY273916	Thalpomys_cerradensis
EU579517	Pseudoryzomys_simplex
EU579513	Transandinomys_bolivaris
AJ973378	Allocricetulus_eversmanni
DQ845196	Alticola_macrotis_vinogradovi
DQ845186	Alticola_argentatus
DQ845194	Alticola_barakshin
DQ845193	Alticola_semicanus
DQ845190	Alticola_strelzowi
AY338818	Arborimus_albipes
AY338812	Arborimus_longicaudus
AY338825	Arborimus_pomo
AY275106	Arvicola_terrestris
EF599109	Blanfordimys_afghanus
AM392369	Blanfordimys_bucharensis
EU700087	Chionomys_gud
AM392367	Chionomys_nivalis
AY513851	Chionomys_roberti
AY309423	Clethrionomys_californicus
DQ845185	Myodes_centralis
AY309435	Myodes_gapperi
AF318585	Myodes_glareolus
AB017238	Clethrionomys_regulus
AB031582	Clethrionomys_rex
AB031580	Myodes_rufocanus
AB072223	Myodes_rutilus
NC_007936	Cricetulus_griseus
AJ973386	Cricetulus_longicaudatus
AY288508	Cricetulus_migratorius
AY275109	Cricetus_cricetus
AF119268	Dicrostonyx_groenlandicus
AJ238436	Dicrostonyx_hudsonius
AJ238435	Dicrostonyx_richardsoni
AF119275	Dicrostonyx_torquatus
EU190891	Dinaromys_bogdanovi
AF126430	Ellobius_fuscocapillus
AF119270	Ellobius_tancrei
AY426675	Eothenomys_cachinus
AY426677	Eothenomys_custos
AM392374	Eothenomys_melanogaster
AY426686	Eothenomys_miletus
AY426690	Eothenomys_olitor
AY426691	Eothenomys_proditor
AF429818	Lagurus_lagurus
AM392373	Lasiopodomys_mandarinus
AF119269	Arvicola_terrestris
FJ025979	Lemmus_amurensis
FJ025985	Lemmus_lemmus
AJ012678	Lemmus_sibiricus
AF119276	Lemmus_trimucronatus
NC_013276	Mesocricetus_auratus
AM904621	Mesocricetus_brandti
AJ973381	Mesocricetus_newtoni
AJ973383	Mesocricetus_raddei
FJ986304	Microtus_mongolicus
FJ986317	Microtus_sachalinensis
FJ986323	Microtus_limnophilus
AF163890	Microtus_abbreviatus
FJ619786	Microtus_agrestis
FJ767742	Microtus_anatolicus
U54480	Microtus_arvalis
DQ841693	Microtus_bavaricus
AY513789	Microtus_cabrerae
GQ168690	Microtus_californicus
AF163892	Microtus_canicaudus
AF163893	Microtus_chrotorrhinus
AY641526	Microtus_clarkei
AY513792	Microtus_daghestanicus
AY513795	Microtus_dogramacii
AJ717744	Microtus_duodecimcostatus
AY513798	Microtus_felteni
EU126809	Microtus_fortis
AY513802	Microtus_gerbei
AY513803	Microtus_gregalis
AF410262	Microtus_guatemalensis
FJ767752	Microtus_guentheri
FJ767750	Microtus_irani
AM392370	Microtus_irene
AY513808	Neodon_juldaschi
NC_003041	Microtus_kikuchii
AY513810	Microtus_kirgisorum
AM392371	Microtus_leucurus
EF379100	Microtus_liechtensteini
AF119267	Microtus_longicaudus
AJ717746	Microtus_lusitanicus
DQ841704	Microtus_majori
EU126806	Microtus_maximowiczii
AF163897	Microtus_mexicanus
AF163898	Microtus_middendorffii
AF163899	Microtus_miurus
AF119280	Microtus_montanus
AF163900	Microtus_montebelli
AJ717747	Microtus_multiplex
AF410260	Microtus_oaxacensis
DQ432006	Microtus_ochrogaster
AB372207	Microtus_oeconomus
AF163903	Microtus_oregoni
AF119279	Microtus_pennsylvanicus
AF163904	Microtus_pinetorum
AF410259	Microtus_quasiater
AF163905	Microtus_richardsoni
NC_008064	Microtus_rossiaemeridionalis
EU158779	Microtus_savii
AY513831	Microtus_socialis
AJ717745	Microtus_subterraneus
DQ841702	Microtus_tatricus
AY513844	Microtus_thomasi
AF163906	Microtus_townsendii
AF410261	Microtus_umbrosus
AF163907	Microtus_xanthognathus
AF119263	Myopus_schisticolor
AF119277	Ondatra_zibethicus
AF119260	Phenacomys_intermedius
AF119278	Phodopus_campbelli
AJ973391	Phodopus_roborovskii
AF119266	Phodopus_sungorus
AM392372	Prometheomys_schaposchnikowi
AF119259	Synaptomys_borealis
DQ323957	Synaptomys_cooperi
NC_013068	Tscherskia_triton
AJ389525	Idiurus_macrotis
AM159537	Anomalurus_sp._GP-2005
AJ389527	Pedetes_capensis_surdaster
AF548490	Baiomys_musculus
AY195798	Ochrotomys_nuttalli
AF548477	Baiomys_taylori
AF108705	Scotinomys_teguina
DQ861371	Scotinomys_xerampelinus
AY275110	Onychomys_torridus
AY195793	Onychomys_arenicola
AY195794	Onychomys_leucogaster
FJ214681	Isthmomys_pirrensis
EF990017	Reithrodontomys_brevirostris
EF990015	Reithrodontomys_dariensis
AY859465	Reithrodontomys_fulvescens
AY859467	Reithrodontomys_humulis
AY859464	Reithrodontomys_chrysopsis
AY859471	Reithrodontomys_sumichrasti
AY859472	Reithrodontomys_zacatecae
AY859468	Reithrodontomys_megalotis
AY859469	Reithrodontomys_montanus
AY859470	Reithrodontomys_raviventris
AY859466	Reithrodontomys_hirsutus
DQ861372	Reithrodontomys_creper
AY859461	Reithrodontomys_microdon
AY859463	Reithrodontomys_tenuirostris
AY859453	Reithrodontomys_mexicanus
AY859432	Reithrodontomys_gracilis
AY859462	Reithrodontomys_spectabilis
AF155403	Peromyscus_polius
DQ973103	Peromyscus_hooperi
DQ385627	Peromyscus_melanotis
DQ385716	Peromyscus_keeni
EF216337	Peromyscus_polionotus_niveiventris
DQ385768	Peromyscus_maniculatus
DQ861376	Peromyscus_leucopus
FJ214686	Peromyscus_gossypinus
AY195795	Megadontomys_thomasi
DQ861380	Habromys_chinanteco
DQ861404	Habromys_simulatus
DQ861398	Habromys_lophurus
DQ861388	Habromys_lepturus
DQ861395	Habromys_ixtlani
EF043236	Habromys_delicatulus
AF155404	Peromyscus_sagax
DQ861374	Neotomodon_alstoni
DQ973108	Peromyscus_stirtoni
EF028167	Peromyscus_zarhynchus
EF028172	Peromyscus_guatemalensis
EF028170	Peromyscus_gymnotis
EF028174	Peromyscus_mexicanus
DQ836301	Peromyscus_mayensis
DQ861377	Peromyscus_megalops
EF028173	Peromyscus_melanocarpus
DQ000474	Peromyscus_perfulvus
AY322510	Peromyscus_melanophrys
AF131923	Peromyscus_beatae
DQ000477	Peromyscus_levipes
AF155397	Peromyscus_madrensis
AF155411	Peromyscus_stephani
DQ000478	Peromyscus_boylii
AF131927	Peromyscus_simulus
AF131930	Peromyscus_winkelmanni
DQ000480	Peromyscus_spicilegus
DQ000481	Peromyscus_hylocetes
FJ214688	Peromyscus_aztecus_oaxacensis
DQ179811	Peromyscus_attwateri
AY376419	Peromyscus_difficilis_saxicola
AY376426	Peromyscus_nasutus_nasutus
DQ973106	Peromyscus_ochraventer
AY322511	Peromyscus_pectoralis
AF155412	Peromyscus_truei
AY322507	Peromyscus_gratus_gentilis
FJ214691	Podomys_floridanus
AF270980	Peromyscus_furvus
DQ861373	Megadontomys_cryophilus
AY376413	Peromyscus_crinitus
FJ214682	Osgoodomys_banderanus
AF155393	Peromyscus_californicus
DQ973100	Peromyscus_eremicus
AF186802	Hodomys_alleni
DQ179813	Xenomys_nelsoni
AF186800	Neotoma_cinerea
DQ179826	Neotoma_fuscipes
DQ179844	Neotoma_macrotis
DQ179833	Neotoma_lepida
DQ781302	Neotoma_devia
DQ781160	Neotoma_bryanti
AF186821	Neotoma_mexicana
EU286808	Neotoma_micropus
DQ179839	Neotoma_leucodon
DQ179852	Neotoma_stephensi
AF186823	Neotoma_floridana
DQ179856	Neotoma_magister
EU141964	Neotoma_albigula
AF186830	Neotoma_goldmani
DQ179851	Neotoma_picta
NC_005314	Jaculus_jaculus
AM407909	Dipus_sagitta
AJ389534	Allactaga_elater
AF160572	Eliurus_grandidieri
AF160560	Eliurus_majori
HM223720	Eliurus_minor
HM223721	Eliurus_myoxinus
HM223719	Eliurus_tanala
HM223718	Eliurus_webbi
AF326265	Eospalax_fontanierii
AF326268	Eospalax_rothschildi
AF160577	Gymnuromys_roberti
AF160578	Hypogeomys_antimena
EU497648	Macrotarsomys_bastardi
AF160583	Monticolomys_koopmani
AF326272	Myospalax_aspalax
AF326271	Myospalax_psilurus
AF160607	Mystromys_albicaudatus
AF160595	Nesomys_audeberti
AF160592	Nesomys_rufus
AF160601	Petromyscus_collinus
AJ238285	Rhizomys_pruinosus_pruinosus
AF326274	Rhizomys_sinensis
EF529781	Saccostomus_campestris
AF160599	Steatomys_parvus
AF160602	Tachyoryctes_splendens
AF160597	Voalavo_gymnocaudus
EU652764	Zygodontomys_microtinus
DQ826016	Oligoryzomys_moojeni
DQ826024	Oligoryzomys_messorius
DQ826028	Euryoryzomys_russatus
HM167839	Chelemys_macronyx
HM167894	Auliscomys_micropus
HM167895	Oligoryzomys_longicaudatus
EU840992	Abrothrix_hershkovitzi
AJ389528	Aplodontia_rufa
U46179	Sciurillus_pusillus
AF157926	Ammospermophilus_harrisii
U46172	Ammospermophilus_harrisii
AF157874	Spermophilus_erythrogenys
AF157913	Spermophilus_fulvus
AF157868	Spermophilus_alashanicus
AF157869	Spermophilus_pallidicauda
AF157876	Spermophilus_relictus
AF157898	Spermophilus_suslicus
FJ715450	Spermophilus_citellus
AF157899	Spermophilus_dauricus
AF157870	Spermophilus_tridecemlineatus_arenicola
AF157853	Spermophilus_mexicanus_parvidens
U46174	Ammospermophilus_interpres
DQ866062	Ammospermophilus_leucurus
AF157844	Spermophilus_adocetus
AF157851	Spermophilus_annulatus
AF157904	Spermophilus_musicus
AF157905	Spermophilus_major
AF157910	Spermophilus_pygmaeus
AF157894	Spermophilus_franklinii
AF157929	Cynomys_parvidens
AF157879	Cynomys_leucurus
AF157930	Cynomys_gunnisoni
AF157892	Cynomys_ludovicianus
AF157842	Cynomys_mexicanus
AF157928	Xerospermophilus_mohavensis
AF157941	Xerospermophilus_tereticaudus
AF157948	Spermophilus_perotensis
AF157911	Spermophilus_spilosoma_marginatus
AF157937	Spermophilus_washingtoni
AF157952	Spermophilus_brunneus_brunneus
AF157935	Spermophilus_townsendi_townsendi
AF157901	Spermophilus_armatus
AF157951	Spermophilus_beldingi_creber
AF157912	Spermophilus_undulatus
AF157942	Spermophilus_columbianus_ruficaudus
AY427978	Spermophilus_parryii_ablusus
AF157891	Spermophilus_elegans_elegans
AF157915	Spermophilus_richardsonii
AF100719	Marmota_monax
FJ438936	Marmota_broweri
AF100716	Marmota_caudata
AF100713	Marmota_menzbieri
AF100711	Marmota_marmota
AF100715	Marmota_camtschatica
AF143938	Marmota_sibirica
AF143928	Marmota_himalayana
AF100714	Marmota_baibacina
AF100712	Marmota_bobak
AF143927	Marmota_flaviventris
AF143920	Marmota_caligata
AF111182	Marmota_olympus
AF100717	Marmota_vancouverensis
AF157917	Spermophilus_saturatus
AF157950	Spermophilus_lateralis_trepidus
AF157947	Spermophilus_madrensis
AF157854	Spermophilus_variegatus
AF157945	Spermophilus_atricapillus
AF157919	Spermophilus_beecheyi
EU754822	Tamias_sibiricus
AF147632	Tamias_amoenus
AF147668	Tamias_siskiyou
AF147669	Tamias_sonomae
AF147665	Tamias_senex
AY292715	Tamias_striatus
AF147675	Tamias_townsendii
AF147654	Tamias_ochrogenys
AF147642	Tamias_durangae
AF147644	Tamias_merriami
AF147634	Tamias_bulleri
AF147663	Tamias_rufus
AF147660	Tamias_quadrivittatus
AF147641	Tamias_dorsalis
AF147655	Tamias_palmeri
AF147637	Tamias_cinereicollis
AY282460	Tamias_umbrinus
AF147661	Tamias_ruficaudus
AF147656	Tamias_panamintinus
AF147650	Tamias_minimus
AF147657	Tamias_quadrimaculatus
AF147644	Tamias_merriami
AF147652	Tamias_obscurus
U59179	Paraxerus_cepapi
AF157865	Spermophilopsis_leptodactylus
DQ010402	Xerus_erythropus
AY452690	Xerus_rutilus
DQ010388	Xerus_inauris
DQ010398	Xerus_princeps
AB043875	Callosciurus_caniceps
AB043882	Callosciurus_nigrovittatus
AB043877	Callosciurus_erythraeus
AB043878	Callosciurus_finlaysonii
AB043880	Callosciurus_prevostii
EF539341	Dremomys_rufigenis
EF539339	Dremomys_gularis
EF539335	Dremomys_lokriah
EF539336	Dremomys_pernyi
EF539342	Dremomys_pyrrhomerus
EF539333	Tamiops_mcclellandii
EF539334	Tamiops_swinhoei
AB126248	Eoglaucomys_fimbriatus
DQ093187	Hylopetes_alboniger
AB126252	Hylopetes_phayrei
AB030260	Petinomys_setosus
DQ093190	Hylopetes_nigripes
DQ093188	Hylopetes_lepidus
DQ093189	Hylopetes_spadiceus
AF030390	Glaucomys_sabrinus
AF157921	Glaucomys_volans
AB097683	Pteromys_volans
AB097682	Pteromys_momonga
AB126245	Belomys_pearsonii
AY526354	Trogopterus_xanthipes
AY331668	Eupetaurus_cinereus
AB092615	Petaurista_alborufus_lena
DQ072111	Petaurista_xanthotis
AB092610	Petaurista_elegans
AB092608	Petaurista_petaurista_melanotus
DQ072107	Petaurista_philippensis
AB092619	Petaurista_leucogenys_nikkonis
U10180	Sciurus_niger
U10177	Sciurus_aberti
U46167	Sciurus_carolinensis
AJ389530	Sciurus_aestuans
U46169	Microsciurus_flaviventer
AB030025	Sciurus_stramineus
AB192903	Sciurus_lis
AJ238588	Sciurus_vulgaris
AF322957	Tamiasciurus_hudsonicus
AF322953	Tamiasciurus_douglasii
AF322954	Tamiasciurus_mearnsi
D88999	Muscardinus_avellanarius
FM164280	Eliomys_melanurus
FM164278	Eliomys_quercinus
AJ225116	Dryomys_nitedula
AJ225115	Graphiurus_murinus
DQ652185	Graphiurus_parvus
NC_001892	Glis_glis
AB218868	Glirulus_japonicus
AM407933	Laonastes_aenigmamus
AJ389532	Ctenodactylus_vali
AJ389533	Massoutiera_mzabi
FJ931121	Atherurus_macrourus
AY692229	Hystrix_indica
X70674	Hystrix_africaeaustralis
FJ472579	Hystrix_cristata
AF155870	Heterocephalus_glaber
U87527	Heliophobius_argenteocinereus
AF012232	Fukomys_darlingi
U87526	Fukomys_damarensis
AF012230	Fukomys_mechowii
AF012229	Fukomys_bocagei
AF012237	Cryptomys_hottentotus_nimrodi
AF012243	Georychus_capensis
AF012242	Bathyergus_suillus
AF012241	Bathyergus_janetta
DQ139935	Petromus_typicus
NC_002658	Thryonomys_swinderianus
EU544660	Chaetomys_subspinosus
FJ357428	Erethizon_dorsatum
AF411583	Sphiggurus_melanura
EU544662	Sphiggurus_villosus
U34852	Coendou_bicolor
AF411584	Coendou_prehensilis
AY206565	Cuniculus_paca
FJ430787	Hydrochoerus_hydrochaeris
AY466605	Galea_musteloides
AF491750	Microcavia_australis
AF491751	Microcavia_niata
DQ017053	Cavia_tschudii
NC_000884	Cavia_porcellus
EU544669	Cavia_aperea
AF437783	Dasyprocta_leporina
AF437781	Myoprocta_acouchy
AF433923	Myoprocta_pratti
AY254884	Dinomys_branickii
AF245485	Lagostomus_maximus
AF464760	Chinchilla_lanigera
AF464758	Chinchilla_brevicaudata
AY254885	Lagidium_peruanum
AY227023	Lagidium_wolffsohni
AY254890	Lagidium_viscacia_boxi
AF244388	Abrocoma_cinerea
AF244387	Abrocoma_bennettii_bennettii
AF007055	Ctenomys_conoveri
AF007046	Ctenomys_frater
AF007049	Ctenomys_lewisi
AF007056	Ctenomys_leucodon
AF370693	Ctenomys_tuconax
AF370702	Ctenomys_maulinus
AF370692	Ctenomys_tucumanus
AF144275	Ctenomys_juris
AF144272	Ctenomys_occultus
AF370680	Ctenomys_argentinus
AF370704	Ctenomys_latro
AF144268	Ctenomys_pilarensis
DQ333327	Ctenomys_magellanicus
AF422920	Ctenomys_haigi
AF071753	Ctenomys_coyhaiquensis
AF007044	Ctenomys_steinbachi
AF007051	Ctenomys_goodfellowi
AF155869	Ctenomys_boliviensis
EU035177	Ctenomys_sociabilis
AF144293	Ctenomys_scagliai
AF370701	Ctenomys_opimus
AF370688	Ctenomys_fulvus
AF119111	Ctenomys_torquatus
AF119108	Ctenomys_pearsoni
AF500070	Ctenomys_dorbignyi
AF500038	Ctenomys_perrensi
AF500048	Ctenomys_roigi
AF370696	Ctenomys_mendocinus
AF538377	Ctenomys_rionegrensis
AF144288	Ctenomys_bonettoi
AF143221	Ctenomys_yolandae
AF143213	Ctenomys_bergi
AF144282	Ctenomys_pundti
AF370699	Ctenomys_talarum
AF144289	Ctenomys_azarae
AF119107	Ctenomys_flamarioni
AF370697	Ctenomys_australis
AF370682	Ctenomys_porteousi
AF284346	Octomys_mimax
AF007060	Tympanoctomys_barrerae
AF370706	Octodontomys_gliroides
AF007061	Spalacopus_cyanus
AF405351	Aconaemys_fuscus
AM407929	Octodon_degus
AF405350	Octodon_bridgesi
EU544663	Myocastor_coypus
AF422922	Hoplomys_gymnurus
EU313249	Proechimys_simonsi
AJ251400	Proechimys_cuvieri
AJ251395	Proechimys_guyannensis
AF308435	Proechimys_quadruplicatus
EU544666	Proechimys_roberti
AJ389529	Castor_fiber
AY793643	Castor_canadensis
AF173503	Dipodomys_spectabilis
AF172839	Dipodomys_nelsoni
AF173499	Dipodomys_elator
AF173500	Dipodomys_phillipsii
FJ514931	Perognathus_merriami
AY926372	Dipodomys_nitratoides
AF173501	Dipodomys_ordii
AY926379	Dipodomys_compactus
AY926373	Dipodomys_venustus
GU175437	Dipodomys_simulans_peninsularis
AY926366	Dipodomys_agilis
AY926384	Dipodomys_panamintinus
AY926369	Dipodomys_heermanni
AY926380	Dipodomys_stephensi
AY926375	Dipodomys_gravipes
AY926377	Dipodomys_ingens
AY926385	Dipodomys_microps
AY926368	Dipodomys_californicus
AY926381	Dipodomys_deserti
AY926361	Microdipodops_pallidus
AF172833	Microdipodops_megacephalus
AY926401	Chaetodipus_californicus
AY926398	Chaetodipus_spinatus
AY926392	Chaetodipus_eremicus
AF155868	Chaetodipus_penicillatus
AY926395	Chaetodipus_pernix
AY926389	Chaetodipus_intermedius
AY926394	Chaetodipus_goldmani
AY926396	Chaetodipus_artus
AY926390	Chaetodipus_nelsoni
AY926402	Chaetodipus_fallax
AY926400	Chaetodipus_arenarius
AY926397	Chaetodipus_rudinoris
AY926393	Chaetodipus_baileyi
AF172832	Chaetodipus_hispidus
AY926387	Chaetodipus_formosus
DQ168552	Perognathus_amplus
AY926404	Perognathus_inornatus
FJ514832	Perognathus_longimembris
DQ168551	Perognathus_flavus
FJ514931	Perognathus_merriami
AY926413	Perognathus_alticola
AY926407	Perognathus_parvus
FJ514910	Perognathus_flavescens
AY926410	Perognathus_fasciatus
DQ168469	Liomys_adspersus
DQ168546	Liomys_salvini
DQ168550	Liomys_spectabilis
DQ168535	Liomys_pictus
DQ168501	Liomys_irroratus
DQ168468	Heteromys_anomalus
DQ168467	Heteromys_desmarestianus
AJ389536	Heteromys_gaumeri
AF445064	Thomomys_bottae
U65282	Thomomys_townsendii
U65290	Thomomys_umbrinus
AF155867	Thomomys_bulbivorus
U65291	Thomomys_talpoides
AF215807	Thomomys_mazama
U65293	Thomomys_monticola
AF302179	Cratogeomys_gymnurus
AY545532	Cratogeomys_tylorhinus
AF302174	Cratogeomys_neglectus
AY545538	Cratogeomys_fumosus_fumosus
AF302170	Cratogeomys_zinseri
AY649468	Cratogeomys_merriami
AF302176	Cratogeomys_goldmani
AF302172	Cratogeomys_castanops
AF302177	Pappogeomys_bulleri
L38473	Orthogeomys_cherriei
U65300	Orthogeomys_heterodus
L38466	Orthogeomys_underwoodi
L38474	Orthogeomys_cavator
L38470	Orthogeomys_hispidus
L38465	Zygogeomys_trichopus
AY393963	Geomys_pinetis_pinetis
FJ210793	Geomys_breviceps_sagittalis
AY393947	Geomys_knoxjonesi
AY393935	Geomys_arenarius
AY393950	Geomys_bursarius_lutescens
AY395319	Geomys_texensis_llanensis
AY393938	Geomys_attwateri
AY393971	Geomys_tropicalis
AY393953	Geomys_personatus_maritimus
AF227514	Octodon_lunatus
AF422915	Capromys_pilorides
AF422924	Trinomys_setosus_elegans
AF194295	Trinomys_yonenagae
U34856	Trinomys_albispinus
EU313251	Trinomys_albispinus
U35165	Trinomys_paratus
U35166	Trinomys_eliasi
U35167	Trinomys_dimidiatus
EU544664	Trinomys_iheringi
AF194277	Trinomys_gratiosus_gratiosus
EU544667	Euryzygomatomys_spinosus
AF422918	Clyomys_laticeps
EU302692	Echimys_didelphoides
EU302693	Echimys_macrurus
EU313256	Makalata_grandis
L23341	Echimys_chrysurus
EF608179	Phyllomys_mantiqueirensis
AF422916	Kannabateomys_amblyonyx
L23337	Dactylomys_dactylinus
L23339	Dactylomys_boliviensis
EU313229	Lonchothrix_emiliae
L23389	Mesomys_stimulax
L23385	Mesomys_hispidus
EU313214	Isothrix_barbarabrownae
L23355	Isothrix_bistriata
EF608181	Phyllomys_lamarum
EF608180	Phyllomys_blainvillii
EF608182	Phyllomys_brasiliensis
EF608185	Phyllomys_dasythrix
EF608183	Phyllomys_lundi
EF608184	Phyllomys_nigrispinus
EF608187	Phyllomys_pattoni
EU313227	Isothrix_pagurus
AY745734	Isothrix_sinnamariensis
EU313222	Isothrix_negrensis
EU313225	Isothrix_orinoci
AY083329	Thrichomys_pachyurus
AY083343	Thrichomys_inermis
EU544668	Thrichomys_apereoides
AJ389535	Napaeozapus_insignis
EU839426	Eozapus_setchuanus
DQ665179	Zapus_hudsonius_pallidus
DQ665221	Zapus_princeps
AF119262	Zapus_trinotatus
AF160519	Brachytarsomys_albicauda
AF160518	Brachyuromys_betsileoensis
AF160514	Brachyuromys_ramirohitra
AF160604	Calomyscus_bailwardi
EU135591	Calomyscus_baluchi
EU135583	Calomyscus_hotsoni
AJ319806	Calomyscus_mystax
AF160613	Cricetomys_emini
AF160614	Cricetomys_gambianus
HM223705	Eliurus_antsingy
HM223602	Eliurus_carletoni
AF160573	Eliurus_ellermani
AF437782	Myoprocta_acouchy
AF437784	Dasyprocta_fuliginosa
EF608186	Phyllomys_aff._dasythrix
AF160600	Petromyscus_collinus
Interphotoreceptor retinoid-binding protein	Genbank Name
Accession Number	Genus_species
J05253	Homo_sapiens
AJ313476	Macaca_mulatta
AJ313470	Lemur_catta
FM162061	Cynocephalus_sp._DH-2008
FM162062	Tupaia_sp._DH-2008
EU349841	Chiropodomys_gliroides
EU349855	Mammelomys_lanosus
EU349854	Mallomys_rothschildi
EU349832	Abeomelomys_sevia
EU349852	Leptomys_elegans
EU349849	Hydromys_chrysogaster
AM408319	Hydromys_chrysogaster
EU349866	Parahydromys_asper
EU349877	Xeromys_myoides
EU349858	Pseudohydromys_ellermani
EU349878	Zyzomys_argurus
EU349850	Leggadina_forresti
EU360811	Notomys_fuscus
AM910939	Pseudomys_australis
EU349870	Pseudomys_australis
EU349856	Mastacomys_fuscus
EU349851	Leporillus_conditor
EU349861	Mesembriomys_gouldii
AM910938	Conilurus_penicillatus
EU349844	Conilurus_penicillatus
EU349875	Uromys_caudimaculatus
EU349867	Paramelomys_levipes
EU349872	Solomys_salebrosus
EU349859	Melomys_cervinipes
EU349860	Melomys_rufescens
EU349833	Anisomys_imitator
EU349868	Pogonomys_loriae
EU349869	Pogonomys_macrourus
EU349853	Macruromys_major
EU349842	Chiruromys_vates
DQ191502	Chrotomys_silaceus
DQ191504	Chrotomys_sibuyanensis
EU349843	Chrotomys_gonzalesi
DQ191503	Chrotomys_gonzalesi
EU349837	Archboldomys_luzonensis
DQ191495	Archboldomys_luzonensis
AY326108	Rhynchomys_isarogensis
DQ191492	Apomys_insignis
DQ191493	Apomys_microdon
DQ191494	Apomys_musculus
EU349836	Apomys_datae
AY326103	Phloeomys_cumingi
DQ191501	Carpomys_phaeurus
DQ191497	Batomys_salomonseni
DQ191505	Crateromys_heaneyi
EU349838	Batomys_granti
DQ191496	Batomys_granti
EU349862	Micromys_minutus
AB033710	Micromys_minutus
HM217617	Rattus_exulans
HM217684	Bandicota_indica
HM217692	Bandicota_savilei
HM217624	Bandicota_indica
HM217665	Bandicota_savilei
AM408331	Bandicota_bengalensis
AM407896	Berylmys_bowersi
HM217668	Berylmys_berdmorei
HM217690	Berylmys_bowersi
HM217650	Berylmys_sp._Be2b_MP-2010
AJ698897	Leopoldamys_edwardsi
HM217676	Leopoldamys_edwardsi
HM217638	Leopoldamys_sabanus
HM217699	Leopoldamys_neilli
EU349840	Chiromyscus_chiropus
DQ191513	Rattus_everetti
DQ191516	Tarsomys_apoensis
DQ191508	Limnomys_bryophilus
DQ191509	Limnomys_sibuanus
AJ429134	Rattus_norvegicus
AM408328	Rattus_rattus
DQ191515	Rattus_tanezumi
AB033706	Diplothrix_legata
DQ191514	Rattus_praetor
HM217673	Rattus_tanezumi
HM217634	Rattus_andamanensis
HM217637	Rattus_sp._R3_MP-2010
HM217629	Rattus_tiomanicus
HM217691	Rattus_cf._losea_MP-2010
HM217626	Rattus_exulans
HM217600	Rattus_argentiventer
HM217641	Rattus_andamanensis
HM217689	Rattus_tanezumi
HM217635	Rattus_sp._R3_MP-2010
HM217715	Rattus_nitidus
DQ191500	Bullimus_luzonicus
DQ191498	Bullimus_bagobus
DQ191499	Bullimus_gamay
AY326111	Sundamys_muelleri
EU349839	Bunomys_andrewsi
AM910937	Bunomys_chrysocomus
DQ191512	Niviventer_rapit
AM408323	Niviventer_niviventer
DQ191511	Niviventer_excelsior
AY326100	Niviventer_confucianus
HM217702	Niviventer_fulvescens
HM217647	Niviventer_sp._1_MP-2010
EU349857	Maxomys_bartelsii
AY326094	Maxomys_whiteheadi
DQ191510	Maxomys_whiteheadi
HM217643	Maxomys_sp._1_MP-2010
HM217682	Maxomys_surifer
DQ191506	Crunomys_melanius
DQ191507	Crunomys_suncoides
AM408332	Golunda_ellioti
EU349865	Oenomys_hypoxanthus
AM408324	Oenomys_hypoxanthus
AM408330	Micaelamys_namaquensis
AY326075	Aethomys_chrysophilus
EU349848	Grammomys_macmillani
EU349847	Grammomys_dolichurus
AM408329	Grammomys_gazellae
AM408321	Lemniscomys_striatus
DQ022390	Lemniscomys_rosalia
DQ022386	Arvicanthis_niloticus
EU292146	Mylomys_dybowskii
DQ022391	Pelomys_fallax
EU292144	Desmomys_harringtoni
EU349871	Rhabdomys_pumilio
AY326106	Rhabdomys_pumilio
DQ022387	Dasymys_rufulus
EU292143	Dasymys_incomtus
EU292147	Stochomys_longicaudatus
EU349873	Stochomys_longicaudatus
DQ022388	Hybomys_univittatus
AY326101	Otomys_anchietae
AM408325	Otomys_angoniensis
DQ022384	Cremnomys_cutchicus
AM408322	Millardia_meltada
DQ022385	Millardia_meltada
EU292145	Millardia_kathleenae
EU349876	Vandeleuria_sp._KCR-2008
EU349874	Tokudaia_osimensis
AB033712	Tokudaia_osimensis
AB032856	Apodemus_speciosus
AB032858	Apodemus_agrarius
AB096848	Apodemus_chevrieri
AB032857	Apodemus_peninsulae
AB096852	Apodemus_latronum
AB032862	Apodemus_semotus
AB109398	Apodemus_draco
AB303229	Apodemus_mystacinus
AB303231	Apodemus_hermonensis
AB032861	Apodemus_alpicola
AB032863	Apodemus_sylvaticus
AB032860	Apodemus_flavicollis
AB096853	Apodemus_uralensis
AB096854	Apodemus_wardi
AB032855	Apodemus_argenteus
AB032859	Apodemus_gurkha
DQ022393	Malacomys_longipes
DQ022392	Malacomys_edwardsi
DQ022394	Malacomys_verschureni
AJ698895	Mus_platythrix
AJ698885	Mus_caroli
AB033707	Mus_caroli
AJ698887	Mus_cookii
AJ698886	Mus_cervicolor
AB125814	Mus_fragilicauda
AB125796	Mus_booduga
AJ698884	Mus_famulus
AB125805	Mus_macedonicus
AB125811	Mus_terricolor
AJ698883	Mus_spretus
AF126968	Mus_musculus
AJ698882	Mus_spicilegus
EU349864	Mus_pahari
AJ698894	Mus_crociduroides
AJ875088	Mus_setulosus
AJ698892	Mus_indutus
AJ698890	Mus_musculoides
AJ875087	Mus_minutoides
AJ698891	Mus_haussa
AJ698889	Mus_mattheyi
AM408326	Praomys_jacksoni
DQ022411	Praomys_jacksoni
DQ022410	Praomys_degraaffi
AM408327	Praomys_tullbergi
DQ022413	Praomys_tullbergi
DQ022412	Praomys_misonnei
DQ022406	Myomys_daltoni
DQ022405	Myomys_derooi
DQ022394	Malacomys_verschureni
DQ022396	Zelotomys_hildegardeae
DQ022396	Zelotomys_hildegardeae
DQ022395	Colomys_goslingi
DQ022408	Myomyscus_verreauxii
DQ022407	Myomys_fumatus
DQ022409	Myomyscus_yemeni
DQ022414	Stenocephalemys_albocaudata
DQ022404	Myomys_albipes
DQ022402	Mastomys_verheyeni
DQ022400	Mastomys_coucha
AM408335	Mastomys_erythroleucus
AY518342	Oncorhynchus_mykiss
AY326093	Mastomys_natalensis
DQ022397	Heimyscus_fumosus
AY326088	Hylomyscus_denniae
DQ022399	Hylomyscus_parvus
AM408320	Hylomyscus_stella
AY326104	Praomys_delectorum
DQ022403	Mastomys_pernanus
AY326090	Lophiomys_imhausi
AJ698898	Acomys_cahirinus
FM162053	Acomys_russatus
AY326074	Acomys_spinosissimus
AY326084	Deomys_ferrugineus
AM910940	Desmodillus_auricularis
AY326113	Gerbilliscus_robustus
AM910941	Gerbillurus_paeba
EU349845	Gerbillurus_tytonis
FM162054	Dipodillus_dasyurus
EU349846	Gerbillus_gerbillus
AM408333	Gerbillus_nigeriae
AY326091	Lophuromys_flavopunctatus
AJ698899	Lophuromys_sikapusi
AY326095	Meriones_unguiculatus
AM408334	Gerbilliscus_guineae
EU360812	Uranomys_ruddi
EF118756	Abrothrix_markhami
AY277418	Abrothrix_andinus
AY277442	Abrothrix_jelskii
AY163577	Abrothrix_longipilis
AY277419	Abrothrix_longipilis
EU649039	Aegialomys_galapagoensis
EU273420	Aegialomys_xanthaeolus
[truncated: 1,138 more rows]
