# Supplementary material for: A glimpse on the pattern of rodent diversification: a phylogenetic approach
Source: BMC Evol Biol. 2012 Jun 14;12:88. doi: 10.1186/1471-2148-12-88 (PMC3532383; doi:10.1186/1471-2148-12-88)
Supplement: Additional file 16 — Rodentia accession numbers by gene. [file 1471-2148-12-88-S16.xls]

## Sheet: Feuil1
MYODONTA + ANOMALUROMORPHA	CYTB	12S	16s	COI	COII	COIII	ND1	ND3	ND4L	ND4	A2AB	APOB	ACP5	BRCA1	Brzp	CNR1	CMYC	CMYCE2	GHR	IRBP	LCATe15	MGF	PRKCI	THYR	RAG1	RAG2	SPTBN	vWF	adh1
Chiropodomys_gliroides	EU349740												EU349610	EU349674	EU349955				EU349797	EU349841					EU349882
Mammelomys_lanosus	EU349759			EU349716	EU349716								EU349622		EU349967				EU349811	EU349855					EU349897
Mammelomys_rattoides
Mallomys aroensis
Mallomys_rothschildi	EU349758			EU349715	EU349715								EU349621	EU349681	EU349969				EU349810	EU349854					EU349896
Abeomelomys_sevia	EU349730			EU349701	EU349701								EU349607	EU349682	EU349968				EU349793	EU349832					EU349879
Leptomys_elegans	EU349753			EU349712	EU349712								EU349619	EU349697	EU349983				EU349807	EU349852					EU349893
Hydromys_chrysogaster	EU349749			EU349709	EU349709								EU349618	EU349699	EU349988				AM910954/EU349804	EU349849/AM408319					EU349890
Parahydromys_asper	EU349771			EU349723	EU349723								EU349631	EU349698	EU349986.				EU349820	EU349866					EU349910
Xeromys_myoides	EU349790												DQ070380	EU349696	EU349984				EU349830	EU349877					EU349920
Pseudohydromys_ellermani	EU349763												EU349623	EU349695	EU349985				EU349814	EU349858					EU349900
Zyzomys_argurus	EU349792												DQ070381	EU349685	EU349978				EU349831	EU349878					EU349921
Zyzomys maini
Zyzomys palatilis
Zyzomys pedunculatus
Zyzomys woodwardi
Leggadina_forresti	EU349751			DQ019101	DQ019101								DQ023437	EU349686	EU349982				DQ019061	EU349850					DQ023468
Leggadina lakedownensis
Notomys aquilo
Notomys cervinus
Notomys_fuscus	EU349768												DQ070379		EU349979					EU360811					EU349907
Notomys_alexis	AY176318
Notomys mitchellii
Pseudomys albocinereus
Pseudomys apodemoides
Pseudomys_australis	AM910936/EU349780			DQ019116	DQ019116								DQ070377/DQ023438	EU349688	EU349980				AM910975/DQ019073	AM910939/EU349870					DQ023469
Pseudomys bolami
Pseudomys calabyi
Pseudomys chapmani	AY176320
Pseudomys delicatulus
Pseudomys desertor	AY176326
Pseudomys fieldi
Pseudomys fumeus
Pseudomys gracilicaudatus
Pseudomys hermannsburgensis	AY176321
Pseudomys higginsi
Pseudomys johnsoni
Pseudomys laborifex
Pseudomys nanus	AY176319
Pseudomys novaehollandiae
Pseudomys occidentalis
Pseudomys oralis
Pseudomys patrius
Pseudomys pilligaensis
Pseudomys shortridgei
Mastacomys_fuscus	EU349760			EU349717	EU349717								DQ070378	EU349687	EU349981				EU349812	EU349856					EU349898
Leporillus_conditor	EU349752			EU349711	EU349711								DQ070376	EU349692	EU349975				EU349806	EU349851					EU349892
Mesembriomys_gouldii				EU349721	EU349721								DQ070382	EU349693	EU349976				EU349817	EU349861					EU349903
Mesembriomys macrurus
Conilurus_penicillatus	AM910935			DQ019097	DQ019097								DQ023436	EU349694	EU349977				AM910949/DQ019057	AM910938/EU349844					DQ023467
Uromys anak
Uromys_caudimaculatus	EU349789			DQ019122	DQ019122								DQ023439		EU349970				DQ019079	EU349875					DQ023470
Paramelomys_levipes	EU349772			EU349724	EU349724								EU349632	EU349689	EU349971				EU349821	EU349867					EU349911
Paramelomys lorentzii													EU349633
Paramelomys platyops
Paramelomys rubex
Solomys_salebrosus	EU349785												EU349638	EU349691	EU349973				EU349827	EU349872					EU349917
Melomys burtoni
Melomys capensis
Melomys_cervinipes													EU349625		EU349972					EU349859					EU349901
Melomys rubicola
Melomys_rufescens	EU349764			EU349720	EU349720								EU349626	EU349690	EU349974				EU349816	EU349860					EU349902
Anisomys_imitator	EU349732			DQ019090	DQ019090								DQ023440		EU349960				DQ019052	EU349833					DQ023471
Lorentzimys_nouhuysi	EU349755			EU349713	EU349713									EU349680	EU349963				EU349808						EU349894
Hyomys_goliath	EU349750			EU349710	EU349710								DQ070375	EU349679	EU349962				EU349805						EU349891
Pogonomys_loriae	EU349776			EU349726	EU349726								EU349635	EU349683	EU349965				EU349823	EU349868					EU349912
Pogonomys_macrourus	EU349777			EU349727	EU349727								EU349636	EU349684	EU349966				EU349824	EU349869					EU349913
Macruromys_major	EU349756			EU349714	EU349714								EU349620	EU349678	EU349961				EU349809	EU349853					EU349895
Chiruromys_vates	EU349741			EU349706	EU349706								EU349611		EU349964					EU349842					EU349883
Chrotomys_silaceus	AY687859																			DQ191502
Chrotomys_mindorensis	AY687862																			DQ191504
Chrotomys_gonzalesi	AY687861												DQ023434		EU349958		AY294974	AY294974		EU349843/DQ191503					EU349884/|AY294943
Chrotomys_whiteheadi	AY687865
Archboldomys_luzonensis	AY687858			EU349703	EU349703								DQ023433	EU349675	EU349956				EU349794	EU349837/DQ191495					DQ023466
Rhynchomys_isarogensis	AY324462			DQ019119	DQ019119								DQ070373/DQ023435	EU349677	EU349957		AY294975	AY294975	DQ019075	AY326108					AY294944
Apomys_hylocoetes	AY324469												DQ070374/DQ023432	EU349676/AY295000	EU349959		AY294973	AY294973	AY294915						DQ023465/AY294942
Apomys_insignis	AY324473																			DQ191492
Apomys_microdon	AY324481																			DQ191493
Apomys_musculus	AY324482																			DQ191494
Apomys_datae	AY324464			EU349702	EU349702								DQ023431							EU349836
Apomys_gracilostris	AY324465
Coccymys ruemmleri
Phloeomys_sp	DQ191484/EU349775			DQ019112	DQ019112								DQ023451	EU349644	EU349929				DQ019070	AY326103					DQ023480
Carpomys_phaeurus	DQ191475																			DQ191501
Batomys_salomonseni	DQ191471																			DQ191497
Crateromys_heaneyi	DQ191476																			DQ191505
Batomys_granti	AY324459			DQ019095	DQ019095								DQ023450	EU349645/AY295002	EU349928		AY241504	AY239472	AY294917	EU349838/DQ191496					AY241461
Micromys_minutus	EU349765/FJ827493	EF027260/AJ311139		HM217482									EU349627	EU349664	EU349946				EU349818	EU349862/AB033710	AH005245/U72293/U72294				EU349904/AB125847			AJ402693
Melasmothrix_naso													EU349624						EU349815
Bandicota_indica_R8	HM217379			HM217510																HM217617
Bandicota_indica_B1	HM217447			HM217574																HM217684
Bandicota_indica_B2	HM217455			-																HM217692
Bandicota_savilei_B1	HM217386			HM217517																HM217624
Bandicota_savilei_B2	HM217427			HM217556																HM217665
Bandicota_bengalensis	AM408336																		AM910945	AM408331
Berylmys_bowersi	AM408337			DQ019096	DQ019096														AM910946/DQ019056	AM407896					DQ023457
Berylmys_berdmorei	HM217431			HM217559																HM217668
Berylmys_bowersi_Be2a	HM217453			HM217580																HM217690
Berylmys_bowersi_Be2b	HM217412			HM217597																HM217650
Leopoldamys_edwarsi	AJ698881	X84386																		AJ698897
Leopoldamys_sabanus_L1	HM217439			HM217566	DQ019103														DQ019063	HM217676
Leopoldamys_sabanus_L3	HM217400			HM217531																HM217638
Leopoldamys_neilli	HM217462			HM217588																HM217699
Dacnomys_millardi				DQ019098	DQ019098								DQ023422						DQ019058						DQ023459
Chiromyscus_chiropus	EU349739			EU349705	EU349705								EU349609	EU349665	EU349947				EU349796	EU349840					EU349881
Rattus_everetti	DQ191485																			DQ191513
Tarsomys_apoensis	DQ191491																			DQ191516
Limnomys_bryophilus	DQ191479																			DQ191508
Limnomys_sibuanus	DQ191480																			DQ191509
Rattus_exulans	NC_012389	NC_012389	NC_012389	NC_012389	NC_012389	NC_012389	NC_012389	NC_012389		NC_012389			DQ023419						DQ019074
Rattus_norvegicus	NC_001665	NC_001665	NC_001665	NC_001665	NC_001665	NC_001665	NC_001665	NC_001665		NC_001665	M32061	U53873	DQ023418	EU349671	EU349952	U40395	AY294970		X16726/X16726	AJ429134	X54096				AY294938	AY303209		AJ224673
Rattus_tiomanicus	EF186514			EF186629
Rattus_rattus	NC_012374	NC_012374	NC_012374	NC_012374	NC_012374	NC_012374	NC_012374	NC_012374	NC_012374	NC_012374									AM910976	AM408328
Rattus_tanezumi	NC_011638	NC_011638	NC_011638	NC_011638	NC_011638	NC_011638	NC_011638	NC_011638	NC_011638	NC_011638										DQ191515
Rattus_hoffmanni	EF186442			EF186558
Rattus_argentiventer	AB033701
Diplothrix_legata	AY263610	AJ311143											EU349612	EU349670	EU349949				EU349799	AB033706					EU349885/AB164042
Rattus_tunneyi	EF186518			EF186633
Rattus macleari	EU814873																		EU814884						EU814876
Rattus mordax
Rattus lutreolus
Rattus nativitatis																			EU814886						EU814877
Rattus niobe
Rattus steini
Rattus verecundus
Rattus_villosissimus	EU349783			EU349729	EU349729								DQ070372	EU349673	EU349953				EU349826						EU349915
Rattus_sordidus	EF186480			EF186595
Rattus_leucopus	EU349781			EF186567/EU349728	EU349728								EU349637	EU349672	EU349954				EU349825						EU349914
Rattus_fuscipes	EF186439			EF186552
Rattus_novaeguineae	EF186454			EF186569
Rattus_praetor	NC_012461	NC_012461	NC_012461	NC_012461	NC_012461	NC_012461	NC_012461	NC_012461	NC_012461	NC_012461										DQ191514
Rattus_tanezumi_R2	HM217436			HM217563																HM217673
Rattus_tanezumi_R7	HM217396			HM217525																HM217634
Rattus_tanezumi_R3	HM217399			HM217530																HM217637
Rattus_tanezumi_R5	HM217391			HM217522																HM217629
Rattus_losea_R4	HM217454			HM217581																HM217691
Rattus_exulans_R8	HM217388			HM217519																HM217626
Rattus_argentiventer	HM217362			HM217484																HM217600
Rattus_andamanensis_R7	HM217403			HM217533																HM217641
Rattus_andamanensis_R2	HM217452			HM217579																HM217689
Rattus_andamanensis_R3	HM217397			HM217528																HM217635
Rattus_nitidus	HM217478			HM217492																HM217715
Nesokia_indica	AF160605
Bullimus_luzonicus	DQ191474																			DQ191500
Bullimus_bagobus	DQ191472																			DQ191498
Bullimus_gamay	DQ191473																			DQ191499
Sundamys_muelleri	AM408340			DQ019121	DQ019121								DQ023420	EU349668					AM910979/DQ019077	AY326111					DQ023456
Paruromys_dominator	EU349774			EU349725	EU349725								EU349634	EU349669					EU349822
Bunomys_andrewsi=adpersus				EU349704	EU349704								EU349608	EU349667	EU349951				EU349795	EU349839					EU349880
Bunomys_chrysocomus	AM910934																		AM910947	AM910937
Niviventer_brahma	EF053011
Niviventer_rapit	DQ191483																			DQ191512
Niviventer_cremoriventer	EF053032	AJ005779		DQ019109	DQ019109														DQ019067
Niviventer_niviventer	AM408344																		AM910969	AM408323
Niviventer_culturatus	EF053029			DQ019108	DQ019108								DQ023421						DQ019068						DQ023458
Niviventer_andersoni	EF053003
Niviventer_excelsior	EF053009																			DQ191511
Niviventer_confucianus	EF053023																			AY326100
Niviventer_coninga = coxingi	EF053026
Niviventer_eha	EF053019
Niviventer_fulvescens_N1	HM217465			HM217591																HM217702
Niviventer_fulvescens_N2	HM217409			HM217539																HM217647
Maxomys_bartelsii	EU349762			DQ019106	DQ019106								DQ023423	EU349666	EU349948				DQ019066	EU349857					DQ023460
Maxomys hellwaldii
Maxomys_whiteheadi	DQ191481																			AY326094/DQ191510
Maxomys_surifer_M1	HM217405			HM217535	DQ019107														DQ019065	HM217643
Maxomys_surifer_M2	HM217445			HM217572																HM217682
Crunomys_melanius	DQ191477																			DQ191506
Crunomys_suncoides	DQ191478																			DQ191507
Golunda_ellioti	AM408338	AF141265	AF141234																AM910951	AM408332
Oenomys_hypoxanthus	AM408342			DQ019110	DQ019110								DQ070389/DQ023430	EU349654	EU349932				AM910970/DQ019069	EU349865/AM408324					EU349908/DQ023464
Micaelamys_namaquensis	AF141215	AF141277	AF141246	DQ019089	DQ019089								DQ023427	EU349649	EU349945		AY294972	AY294972	AY294914	AM408330					AY294941
Aethomys_kaiseri	AJ604520
Aethomys_chrysophilus	AJ604526	AF141276	AF141245																	AY326075
Aethomys_ineptus	AY585676
Grammomys_cometes	EU275251
Grammomys_ibeanus	EU275255												EU349614		EU349934				EU349801
Grammomys_macmillani	EU349746												EU349615						AM910980	EU349848					EU349888
Grammomys_dolichurus=surdaster	EU275253												EU349616	EU349651	EU349933				EU349800	EU349847					EU349887
Grammomys_gazellae	AM408345																			AM408329
Lemniscomys_zebra	AF141207	AF141266	AF141235
Lemniscomys_barbarus				DQ019102	DQ019102								DQ070394/DQ023426						DQ019062						DQ023461
Lemniscomys_striatus	Z83899/AF141211	AF141271	AF141240																AM910956	AM408321
Lemniscomys_rosalia	AF141209	AF141269	AF141238																	DQ022390
Lemniscomys_bellieri	AF004586	AF141267	AF141236
Lemniscomys_macculus	AF141208	AF141268	AF141237
Arvicanthis_neumanni=somalicus	AF004574	AF141260	AF141229										DQ023425	AY295003/EU349648	EU349936		AY294978	AY294978	AY294918						AY294946
Arvicanthis_nairobae	Z96033		Z83873	DQ019094	DQ019094
Arvicanthis_abyssinicus	AF004567	AF141258	AF141227
Arvicanthis_niloticus	EF128084	AF141259	AF141228																AM910944	DQ022386
Mylomys_dybowskii	AF141212	AF141272	AF141241																AM910965	EU292146
Pelomys_campanae	AF141213	AF141273	AF141242
Pelomys_fallax	DQ022382	AF141274	AF141243																	DQ022391
Desmomys_harringtoni	AF141206	AF141264	AF141233																	EU292144
Rhabdomys_pumilio	AF533116	AF141275	AF141244	DQ019118	DQ019118									EU349650					AY294913	EU349871/AY326106					EU349916/AY294940
Thallomys_loringi	DQ381928	DQ381933
Thallomys_nigricauda	DQ381925	DQ381930
Thallomys_paedulcus	DQ381927	DQ381934											DQ070391/DQ070390						DQ019078
Dasymys_rufulus	AF141216	AF141278	AF141247																	DQ022387
Dasymys_incomtus	AF141217	AF141279	AF141248	EU349707	EU349707									EU349653					AM910950/EU349798	EU292143
Stochomys_longicaudatus	EU349786		Z83917	DQ019120	DQ019120								DQ070393/DQ023429	EU349652	EU349950				DQ019076	EU292147/EU349873					DQ023463
Hybomys_univittatus	AF141219	AF141281	AF141250	DQ019099	DQ019099								DQ070392/DQ023428						DQ019059	DQ022388					DQ023462
Hybomys_lunaris	DQ902774
Myotomys_sloggetti	FJ619563	AF141285	AF141254
Otomys_anchietae																				AY326101
Otomys denti	EU874449
Otomys_irroratus	AF141222	AF141284	AF141253
Otomys_angoniensis	AM408343										AJ891075								AM910971	AM408325	AJ275612/AJ275608/AJ275611/AJ275610/AJ275609							AJ402711
Otomys lacustris	EU874448
Otomys laminatus	FJ619560
Otomys saundersiae	FJ619559
Otomys typus	EU874432
Parotomys sp.	EU349773			DQ019111	DQ019111								DQ023424	EU349646	EU349944		AY294971	AY294971	AY294912						AY294939
Parotomys_littledalei	AF141225	AF141287	AF141256
Parotomys_brantsii	AF141224	AF141286	AF141255
Cremnomys_cutchicus	DQ022381																			DQ022384
Millardia_meltada	AF141221	AF141283	AF141252	FJ973547															AM910962	AM408322/DQ022385
Millardia_kathleenae	EU292148												EU349628						AM910963	EU292145					EU349905
Vandeleuria_sp													EU349641	EU349655	EU349930				EU349829	EU349876					EU349919
Tokudaia_osimensis	AB033703	AJ311133											EU349640	EU349659	EU349931				AM910981/EU349828	EU349874/AB033712					EU349918/AB164046
Apodemus_speciosus	AB032849																		AB491493	AB032856					AB491483
Apodemus_agrarius	AB303226	AJ311140		DQ019092	DQ019092								DQ023441	EU349658	EU349939				DQ019054	AB032858					DQ023472			AB303284
Apodemus_chevrieri	AB096820																			AB096848					AB303236
Apodemus_peninsulae	AB073788	AJ311142																		AB032857					AB285449
Apodemus_latronum	AY389020																			AB096852					AB303239			AB303285
Apodemus_semotus	EU349734	AJ311136		DQ019093	DQ019093								DQ023442						DQ019055	AB032862					DQ023473
Apodemus_draco	AY389010																			AB109398					AB285445
Apodemus_mystacinus	AF159394	AJ311141		DQ019091	DQ019091														AM910942/DQ019053	AB303229					AB285448
Apodemus_witherbyi = hermonensis	AB303228	AJ311134																		AB303231					AB303249			AB303283
Apodemus_alpicola	AB032854	AJ311137																		AB032861					AB285442
Apodemus_sylvaticus	AF159395	EF027241	EU078993		U18833															AB032863					AB164041
Apodemus_flavicollis	AB032853	AJ311127																	AM910943	AB032860					AB285446
Apodemus_ponticus	DQ844692																								AB303242			AB303282
Apodemus_uralensis	AB096837	AJ311128																		AB096853					AB285451
Apodemus_pallipes=wardi	AF160603																			AB096854					AB285452
Apodemus_argenteus	AB032848																			AB032855					AB285443
Apodemus_gurkha	AB032852																			AB032859					AB285447
Malacomys_longipes	AM408341	AJ279440		DQ019104	DQ019104								DQ070383/DQ023443	EU349656	EU349942				AM910957/DQ019064	DQ022393					DQ023474
Malacomys_edwardsi	DQ022379																		AM910958	DQ022392
Malacomys verschureni	AF518373																			DQ022394
Mus_platythrix	AJ698880	X85947	AF479406																	AJ698895					AB125845
Mus_caroli	AB125763	AJ279437	AB183252										AF196862							AJ698885/AB033707					AB125822
Mus_cookii	AB125769	X85946	AB183253																	AJ698887
Mus_cervicolor	AB125766	AB125786/AY057797																		AJ698886					AB125825
Mus_saxicola	AY057815	X85948
Mus_fragilicauda	AB125780	AB125792	AB125851																	AB125814					AB125842
Mus_booduga	AB125761	AB125784																		AB125796					AB125819
Mus_famulus	AJ698872	AJ279442																		AJ698884
Mus macedonicus	AB125770	AB183257	AF479393										AF196860							AB125805
Mus_terricolor	NC_010650	NC_010650	NC_010650	NC_010650	NC_010650	NC_010650	NC_010650			NC_010650										AB125811					AB125839
Mus_spretus	AB033700	AJ279438	AF479392										AF196858							AJ698883					AB125836
Mus_musculus	NC_005089	NC_005089	NC_005089	NC_005089	NC_005089	NC_005089	NC_005089			NC_005089	M94583	M96151	DQ023444	U31625/EU349657		BC070447	AY294976		M33324/U49266	AF126968/EU349863		DQ318971	DQ318977	DQ318962	AY241462/AY241462	NM_009020	AL731792	AJ238390/AJ238390
Mus_spicilegus	AB125775	AB125789	M55066										AF196859							AJ698882					AB125835
Mus_pahari	EU349767	X84383											EU349629		EU349940					EU349864					EU349906
Mus_crociduroides	AJ698878	X85951																	AM910964	AJ698894
Mus_setulosus	AJ875083	X85949																		AJ875088
Mus_indutus	AJ698874	AJ698871																		AJ698892
Mus_musculoides	AJ698875	AJ698869																		AJ698890
Mus_minutoides	AJ875084	AY057799																		AJ875087
Mus_haussa	AJ698877	AJ698870																		AJ698891
Mus_mattheyi	AJ698876	AJ698868																		AJ698889					AB125843
Praomys_jacksoni	AF518361			DQ019113	DQ019113								DQ070386/DQ023447	EU349663	EU349937				AM910973/DQ019071	AM408326/DQ022411					DQ023477
Praomys hartwigi	AF518367
Praomys_degraaffi	AF518359																			DQ022410
Praomys_tullbergi	AF518365			DQ019115	DQ019115								DQ070387/DQ023448	EU349662	EU349938				AM910974/DQ019072	AM408327/DQ022413					DQ023478
Praomys_misonnei	AF518364																			DQ022412
Praomys_rostratus	EU740688
Praomys_petteri	AF518368
Praomys_obscurus	AF518367
Praomys_daltoni	AF518349		M55087																AM910972	DQ022406
Praomys_derooi	AF518351																			DQ022405
Praomys_vershureni	AF518373																			DQ022394
Zelotomys_hildegardeae	AF518375			DQ019123	DQ019123								DQ070388/DQ023446	EU349661	EU349943				DQ019080/DQ019080	DQ022396/DQ022396					DQ023476
Colomys_goslingi	AF518372																		AM910948	DQ022395
Myomyscus_verreauxi	AF518355																		AM910967	DQ022408
Myomyscus_brockmani	AF518353																		AM910966	DQ022407
Myomyscus_yemeni	AF518357																		AM910968	DQ022409
Stenocephalemys_albocaudata	AF518370		AJ133591																AM910978	DQ022414
Stenocephalemys_albipes (Myomys)	AF518347		AJ133595																AM910977	DQ022404
Stenocephalemys_griseicauda	AF518371		AJ133587
Mastomys awashensis	FN393052
Mastomys_kollmannspergeri=verheyeni	AF518345																		AM910961	DQ022402
Mastomys_huberti	AF518339	AF141282	AF141251
Mastomys_coucha	AF518335																			DQ022400
Mastomys_erythroleucus	AF518338	X85952	AM409240	EU349718	EU349718														AM910959/AM910959	AM408335
Mastomys_natalensis=hildelbrandti	AF518342/EU349761		Z83905	EU349719	EU349719								DQ023445	EU349660	EU349941		AY294977	AY294977	EU349813	AY518342/AY326093					EU349899
Heimyscus_fumosus	AF518333		AY647969																AM910953	DQ022397
Hylomyscus_denniae	DQ902739																			AY326088
Hylomyscus_aeta	DQ078241		DQ078199
Hylomyscus_baeri	DQ078245		DQ078224
Hylomyscus_parvus	AF518330		DQ078211	DQ019100	DQ019100								DQ023449/DQ070385						DQ019060	DQ022399					DQ023479
Hylomyscus_stella=kaimosae	AF518331	X85953	AY647968																AM910955	AM408320
Hylomyscus_simus	DQ212188		DQ078215
Hylomyscus_alleni	AY057817		DQ078151
Praomys_delectorum=taitae			Z83909	DQ019114	DQ019114														AY294919	AY326104
Mastomys_pernanus	AF518343																		AM910960	DQ022403
Lophiomys imhausi																				AY326090
Acomys cahirinus	AJ012017	X84387						U83803	U83803	U83803										AJ698898	AJ275603/AJ275607/AJ275606/AJ275605/AJ275604							AJ402715
Acomys chudeaui	FJ415538
Acomys_cilicicus	FJ415481
Acomys_dimidiatus	Z96062																					AM909770	AM909789	AM909818			AM909797
Acomys_ignitus	Z96064			DQ019086	DQ019086									AY295008			AY294981	AY294981	AY294923						AY294951
Acomys_johannis	AJ010567
Acomys_minous	FJ415480
Acomys_nesiotes	AJ233952
Acomys_russatus	FJ415485										FM162045					FM162118			FM162071	FM162053		AM909770	AM909789	AM909818		FM162086	AM909797	FM162065
Acomys_spinosissimus	Z96068		AM409241																	AY326074
Acomys_subspinosus	AJ010557				U18832
Acomys_wilsoni	AJ010561
Brachiones przewalskii	AB381903			AB381915
Deomys_ferrugineus	FJ415478	AJ250350												AY295007	EU349923		AY241503	AY239471/AY241503	AY294922	AY326084	AJ275548/AJ275552/AJ275551/AJ275550/AJ275549				AY241460			AJ402716
Desmodilliscus_braueri	AJ851273	AJ851259
Desmodillus_auricularis	AJ851272	AJ851257		DQ019081	DQ019081														DQ019048	AM910940
Gerbilliscus_brantsii	AM409392		AM409237																		AH005246/U72298/U72297
Gerbilliscus_kempi=Tatera gambiana	AJ430561	X84391	AM409228																									AJ402698
Gerbilliscus_nigricaudus	AM409378		AJ878521
Gerbilliscus_robustus = vivina	AM409374		AM409222	DQ019084	DQ019084								EU349639	AY295005	EU349927		AY294979	AY294979	AY294920	AY326113					AY294949
Gerbillurus_paeba	AJ430557	AJ430591																		AM910941
Gerbillurus_setzeri	AJ430558	AJ430592
Gerbillurus_tytonis	AJ430559	AJ430593													EU349926					EU349845					EU349886
Gerbillurus_vallianus		U67291		EU349708	EU349708								EU349613	EU349643					AF332022						AY294948
Dipodillus_campestris	AJ851271	AJ851243
Gerbillus_latastei	GU356550
Gerbillus_tarabuli	GU356571
Dipodillus_simoni	GU356579
Gerbillus dasyurus											FM162046					FM162119			FM162072	FM162054						FM162087		FM162066
Gerbillus_gerbillus	AJ851269	AJ851242		DQ019082	DQ019082								DQ023416	EU349700	EU349925				DQ019049	EU349846					DQ023452
Gerbillus henleyi																					AH005439/U72296/U72295							AJ402699
Gerbillus_nanus	AJ851270	AJ851244
Gerbillus_nigeriae	AJ430555	X84381	AF141257																	AM408333
Gerbillus_pyramidum		AJ851245
Lophuromys_brevicaudus	AY828233		AY828277
Lophuromys_chrysopus	AY828272		AY828319
Lophuromys_flavopunctatus	EU349754	U67294	AY828303	DQ019087	DQ019087									AY295006	EU349924		AY294980	AY294980	AY294921	AY326091					AY294950
Lophuromys_melanonyx	AY828235		AY828279
Lophuromys_sikapusi	AJ012023	AJ250349																		AJ698899	AJ275593/AJ275597/AJ275596/AJ275595/AJ275594							AJ402717
Lophuromys woosnami	DQ902807
Meriones chengi	AB381900				AB381912
Meriones_crassus	AJ851267	AJ851251
Meriones_libycus	AJ851266	AJ851250			AB381913
Meriones_meridianus	AJ851268	AJ851252			AB381911
Meriones_rex	AJ851265	AJ851248
Meriones shawi				DQ019083	DQ019083/U18835									AF332048/AY295004					AF332021						AY294947
Meriones tamariscinus	AB381904				AB381916
Meriones_unguiculatus	AF119264	DQ385846	EU078984	AB044783	AB381914			U83801	U83801	U83801										AY326095
Pachyuromys_duprasi	AJ851274	AJ851258
Psammomys_obesus	AJ851275	AJ851253
Psammomys_vexillaris	AY934541
Rhombomys_opimus	AJ430556	AJ430590
Sekeetamys_calurus	AJ851276	AJ851246
Gerbilliscus_afra	AJ430560	AJ430552	AM409232
Gerbilliscus_guineae	AM409381	AJ430551	AM409225																	AM408334
Tatera_indica	AJ430563	AJ430553	AM409239	FJ790672
Gerbilliscus_leucogaster	AM409391	AJ851241	AM409235
Gerbilliscus_valida	AJ875299		Z83919
Taterillus_arenarius	AJ851261	AJ851254
Taterillus_emini			Z83921	DQ019085	DQ019085								DQ070370						DQ019050						DQ023453
Taterillus_gracilis	AJ851263	AJ851256	AM409238
Taterillus_pygargus	AJ851262	AJ851255
Uranomys_ruddi	FJ415479	X84388	Z83922	DQ019088	DQ019088								DQ070371/DQ023417	EU349642	EU349922				DQ019051	EU360812	AJ275598/AJ275602/AJ275601/AJ275600/AJ275599				DQ023454			AJ402714
Abrothrix_markhami	EF118756
Abrothrix_olivaceus	AF297892													AY295017					AF332024	EF118756
Abrothrix_andinus	AF108671							U83812	U83812	U83812										AY277418
Abrothrix_jelskii	AY275114	AJ005782																		AY277442
Abrothrix hershkovitzi	EU840993
Abrothrix_longipilis	EU579470																			AY163577/AY277419									EU648965
Aegialomys galapagoensis	EU579478																			EU649039									EU648974
Aegialomys xanthaeolus	EU340015																			EU273420									EU648975
Chelemys_megalonyx	DQ309559																			EU091259
Chelemys macronyx	U03533																			AY277441
Pearsonomys_annectens	AF108672																			AY851749
Geoxus_valdivianus	AY275116																			AY277448
Andinomys_edax	AF159284																AY294993	AY294993							AY294964
Euneomys_chinchilloides	AY275115																			AY277446
Irenomys_tarsalis	U03534																AY294991	AY294991		AY163587/AY277450					AY294962
Sigmodon_peruanus	EU073179																			EU635719
Sigmodon_leucotis	EU652909																			EU635712
Sigmodon_fulviventer_fulvivent	AF293400																			EU635702
Sigmodon_toltecus	EU073182																			EU635722
Sigmodon_hirsutus	EU073176																			EU635705
Sigmodon_alleni	AF155425																			EU635696
Sigmodon_ochrognathus	AF155422							U83822	U83822	U83822										EU635717
Sigmodon_arizonae	EU652908																			EU635700
Sigmodon_mascotensis	AF425217																			EU635715
Sigmodon_hispidus	AF155415							U83823	U83823	U83823							AY241507	AY241507	AF540641	AY277479					AY241465				EU665203
Sigmodon_alstoni	AF293397																			EU635698
Rheomys_raptor																				AY163635
Ototylomys_phyllotis	DQ179814	DQ179664	DQ179714		DQ179764									AY295018					EF989763	EF989865									AY817624
Tylomys_nudicaudus	DQ179812	DQ179662	DQ179712	DQ179762										AY295019					AY294933	AY163643									AY817625
Nyctomys_sumichrasti	AY195801							U83811	U83811	U83811										AY163603
Calomys callidus	DQ926660
Calomys_lepidus	EU579473																AY294995	AY294995	AY294931	AY163580					AY294966				EU648969
Calomys_musculinus	AF385599							U83817	U83817	U83817															AY963175
Calomys_sorellus	AF385608
Calomys_venustus	AY033174																								AY963174
Calomys_callosus	AF159293							U83819	U83819	U83819										AY277440
Calomys_tocantinsi	DQ447278
Calomys_expulsus	DQ447284
Calomys_tener	AF385597
Calomys_laucha	AF385594							U83818	U83818	U83818															AY963173
Calomys_hummelincki	AF385598
Eligmodontia_typus	EU377643							U83816	U83816	U83816										AY277445
Eligmodontia_morgani	EU377631
Eligmodontia_puerulus	EU377652
Eligmodontia moreni	EU377650
Andalgalomys olrogi	AY070231
Andalgalomys_roigi	AF159285																			EU649038					AY963176
Andalgalomys_pearsoni	AF159285																			EU649038					AY963176
Auliscomys_pictus	U03545																			AY277434
Auliscomys_sublimis	U86816																AY294994	AY294994							AY963182
Auliscomys_boliviensis	AF387810
Salinomys_delicatus	EU377608
Tapecomys_primus	AF159288
Phyllotis_wolffsohni	U86835																								AY963185
Phyllotis_osilae_osilae	AY956699																								AY963190
Phyllotis_amicus	AY956708																								AY963210
Phyllotis_osgoodi	0
Phyllotis_andium	AY956706																								AY963203
Phyllotis_magister	AY956721																								AY963234
Phyllotis_darwini	AY956729							U83815	U83815	U83815									AF332023						AY963223
Phyllotis_limatus	AY956740																								AY963236
Phyllotis_xanthopygus_xanthopy	AY956737																			AY163632					AY963253
Phyllotis_bonariensis	AY956732																								AY963251
Graomys_griseoflavus	EU579472																			EU649037/AY277449					AY963181				EU648968
Graomys_centralis																									AY963177
Graomys_domorum	AF159291																								AY963178
Wilfredomys_pictipes	AF108688
Juliomys_pictipes	EU157764																			AY163588
Juliomys_rimofrons	AY029476
Wiedomys_pyrrhorhinos	EU579477																			AY163644									EU648973
Delomys_collinus	AF181282
Delomys_dorsalis	AF108686
Delomys_sublineatus	AF108687																			AY163582/AY277443
Scolomys_ucayalensis	EU579518																			AY163638									EU649025
Scolomys_melanops	AF527419
Zygodontomys_cherriei	EU579520																			AY163646
Zygodontomys_brevicauda	EU579521																			EU649075									EU649033
Oryzomys_alfaroi	EU579489			EU095460																EU649044									DQ207947/EU648983
Oryzomys_emmonsae	AF251526																			AF251525
Oryzomys_macconnelli	EU579484			EU095464																AY163620
Oryzomys_nitidus	EU579485			EU095469																EU649041									EU648981
Oryzomys_lamia	AF181273																			AY163619
Oryzomys_russatus	EU579486																			AY163625/DQ826034
Oryzomys_talamancae	EU579515			EU095471																EU649074									EU649031
Handleyomys_intectus	EU579490																			AY163584									EU648984
Handleyomys rostratus	EU579491			EU095467																EU649046									EU648985
Handleyomys saturatior	EU579494																			EU649047									EU648988
Oryzomys_melanotis																				AY163622
Oecomys_rutilus	AJ496313			EU095454
Oecomys_auyantepui	AJ496305			EU096820
Oecomys_catherinae	EU579507																			AY163605									EU649009
Oecomys_bicolor	AF108699			EU096822																AY163604
Oecomys_roberti	U58384			EU095451
Oecomys_superans	AY275123																			AY277464
Oecomys_mamorae	EU579509																			AY163607
Oecomys_concolor	EU579508																			AY163606
Oecomys_trinitatis	U58390																			AY163608
Oecomys_rex	AJ496314
Nephelomys_albigularis	EU579505			EU095459			U83820	U83820	U83820											EU649057									DQ207945/EU649006
Hylaeamys_laticeps	EU579498																			EU649050									EU648991
Hylaeamys_megacephalus	EU579499			EU096825																AY163621									EU648992
Hylaeamys_perenensis																				EU649051
Hylaeamys_yunganus	EU579500			EU095475																AY163629									DQ207946/ EU648993
Oryzomys_balneator	EU258534																			EU649068									EU649016
Neacomys dubosti	FM210781
Neacomys guianae	FM210778			EU096812
Neacomys_musseri	EU579503																			AY163596									EU649001
Neacomys_minutus	EU258536																			EU649055									EU648998
Neacomys paracou	FM210765			EU096816
Neacomys_spinosus	EU579504			EU095446																AY163597									EU649002
Microryzomys_minutus	EU258535																			AY163592									EU648999
Oligoryzomys eliurus	EU192163						EU192182													EU649062
Oligoryzomys_stramineus	DQ826027																			AY163613
Oligoryzomys_destructor	EU258544						EU192176													EU258544									EU649012
Oligoryzomys_delticola	DQ926659
Oligoryzomys_nigripes	DQ825987						EU192175													DQ826029									EU649015
Oligoryzomys_fulvescens	EU258548			EU095456			EU192190													EU649063									EU649011/EU649014
Oligoryzomys_andinus	AY452200
Oligoryzomys_fornesi	AY452199						EU192184													DQ826033/AY163610
Oligoryzomys_flavescens	EU258545						EU192177													DQ826030									EU649013
Oligoryzomys_longicaudus	AY275689																			EU649065
Oligoryzomys_magellanicus	AY275705
Oligoryzomys_chacoensis	EU258543						EU192183													EU649059									EU649010
Oligoryzomys_microtis	EU258549																			EU649066
Oligoryzomys_vegetus	EU192165			EU095457			EU192189													EU649067
Oryzomys_polius	EU579483																			AY163624									EU648980
Holochilus_brasiliensis	EU579495						EU192193	AF079398												EU273418/AY163585									EU648989
Holochilus_sciureus	EU579497																			EU649049									EU648990
Holochilus_chacarius	DQ227455																			EU649048/AY163586									DQ227456
Lundomys_molitor	EU579501																			AY163589
Oryzomys_xanthaeolus	EU579479																			EU273420
Nectomys_apicalis	EU340013																			EU649056									EU649003
Nectomys_squamipes	EU340012																			EU273419/AY163598									EU649004
Amphinectomys_savamis	EU579480																			AY163579									EU648977
Sigmodontomys_alfari	EU340016																			EU649071									EU649026
Microakodontomys transitorius																				EU649054
Melanomys_caliginosus	EU340021																			EU273421									EU648995
Nesoryzomys_swarthi	EU340014																			AY163601									EU649008
Nesoryzomys_narboroughi = indefessus																				AY163600
Nesoryzomys fernandinae	EU579506																			EU649058									EU649007
Neusticomys monticolus																				EU649036
Notiomys edwardsii	U03537							U83814	U83814	U83814										AY163602
Oryzomys_couesi	EU074664			EU095463										AF332043					EF989765	EF989867/EU273430									DQ207948
Oryzomys_palustris	DQ185382							U83821	U83821	U83821										AY163623									DQ207949/EU649022
Oryzomys_marinhus	AF181279
Oryzomys_maracajuensis	AF181278
Oryzomys_subflavus	AF181274																			AY163626									EU648979
Oryzomys_scotti	EU579482																			EU649040									EU648978
Oryzomys_angouya	EU579512																			EU649072									EU649028
Deltamys_kempi	EF206812																			AY277444						EF206817
Akodon sylvanus	DQ683181
Akodon_serrensis	EF622508																			EF626799
Akodon_kofordi	M35697
Akodon_fumeus	AY605061
Akodon_juninensis	0
Akodon_lutescens	M35693
Akodon_subfuscus	M35695
Akodon_boliviensis	M35691																AY294989	AY294989							AY294960
Akodon_spegazzinii	AY196165																			AY277431
Akodon_lindberghi	AF184057
Akodon_mystax	EF101880																			AY277428
Akodon_paranaensis	EU251017																			EU649035/EF626795									EU648966
Akodon_reigi	AY195865
Akodon_montensis	EU251018																			EF626796						EF206819
Akodon_cursor	EF206814																			EF626797						EF206820
Akodon_azarae	EF622507																			EF626798/AY163578
Akodon_mimus	M35710																			AY277425
Akodon_iniscatus	AY273917																			AY277424
Akodon_molinae	AY494839
Akodon_dolores	EU260476																			AY277423
Akodon_toba	AY273910																			AY277433
Akodon_dayi	EU260477
Akodon_mollis	U03546
Akodon_orophilus	U03547
Akodon_torques	M35700																			AY277432	AH005713/U72304/U72303
Akodon_aerosus	M35704
Akodon_affinis	AY196164
Akodon_budini	AY605060
Akodon_siberiae	AY273909																			AY277430
Akodon_albiventer	AY494838
Akodon_varius	EU260479
Akodon_simulator	EU260482
Zygodontomys_microtinus	EU652764
Oligoryzomys_moojeni	DQ826016																			DQ826031
Oligoryzomys_messorius	DQ826024																			DQ826032
Euryoryzomys_russatus	DQ826028																			DQ826034
Chelemys_macronyx	HM167839
Auliscomys_micropus	HM167894
Oligoryzomys_longicaudatus	HM167895						EU192188
Transandinomys_talamancae							EU192192
Abrothrix_hershkovitzi	EU840992
Rhipidomys_nitela	AF108682			EU096953																AY163636									EU648971
Rhipidomys_mastacalis	AF108684																AY294990	AY294990	AY294929						AY294961
Rhipidomys_leucodactylus	U03550			EU095488
Rhipidomys_macconnelli	AY275130																			AY277474
Rhipidomys_wetzeli	AF108680			EU095493
Chilomys_instans	AF108679
Aepeomys_lugens																				DQ003722
Reithrodon_auritus	EU579474							U83824	U83824	U83824							AY294992	AY294992	AY294930	AY163634					AY294963				EU648970
Rhagomys_rufescens	AY206770																			DQ003723
Thomasomys_oreas	AF108677
Thomasomys erro	EU579476																												EU648972
Thomasomys_gracilis	AF108674
Thomasomys_notatus	AF108676
Thomasomys_baeops	DQ914654																			AY163642
Thomasomys_ischyurus	AF108675																			AY277484
Thomasomys_aureus	U03540																			AY277483
Thomasomys_cinnameus	DQ914646
Thomasomys_caudivarius	DQ914648
Thomasomys_daphne	AF108673
Thomasomys_ladewi	DQ914647
Brucepattersonius_igniventris																				AY277438
Brucepattersonius_soricinus	AY277486																			AY277439
Blarinomys_breviceps	AF108668																			AY277437
Lenoxus_apicalis	U03541																			AY277456
Bibimys_chacoensis																				AY277435									EU648967
Bibimys_labiosus	DQ444329																			AY277436
Scapteromys_tumidus	AY275133																			AY163637
Scapteromys_aquaticus	AY275132																			AY277476
Kunsia_tomentosus	AY275121																			AY277455
Oxymycterus_hiska	U03542																			AY277467
Oxymycterus_rufus	AY275127							U83805	U83805	U83805										AY277470
Oxymycterus_josei	AF175289
Oxymycterus_quaestor	AF454772
Oxymycterus_delator	AY275125																			AY277466
Oxymycterus_amazonicus	AF454765
Oxymycterus_dasytrichus	AF454771
Oxymycterus_paramensis	U03536
Oxymycterus_nasutus	EF661854																			AY277468
Juscelinomys_huanchacae	AY275118																			AY277453
Thaptomys_nigrita	EF206815																			EF626800						EF206818
Necromys_temchuki Bolomys	AY273914																			AY277461
Necromys_lasiurus	EF622509																			EF626801
Necromys_urichi	AY273919			EU095420																AY277463
Necromys lactens	EF531644							U83813	U83813	U83813
Necromys_amoenus	AY273911																			AY277458
Necromys lenguarum	EF531680
Necromys obscurus	DQ683183
Thalpomys_lasiotis	AY310347
Thalpomys_cerradensis	AY273916																			AY277481
Pseudoryzomys simplex	EU579517																			EU649070									EU649023
Transandinomys bolivaris	EU579513			EU095461																EU649073									EU649030
Arvicolinae
Allocricetulus_eversmanni	AJ973378	AY997833																										AM000037
Alticola macrotis	DQ845196									AF128942
Alticola_argentatus	DQ845186
Alticola_barakshin	DQ845194
Alticola_semicanus	DQ845193
Alticola_strelzowi	DQ845190
Arborimus_albipes	AY338818
Arborimus_longicaudus	AY338812
Arborimus_pomo	AY338825
Arvicola_amphibius	AY275106	AY948543		AY332681						AF128938									AM392380
Blanfordimys afghanus	EF599109
Blanfordimys_bucharensis	AM392369																		AM392392
Chionomys gud	EU700087
Chionomys_nivalis	AM392367	X99464		AY332687															AM392378		AH005248/U72302/U72301
Chionomys_roberti	AY513851
Clethrionomys_californicus	AY309423
Clethrionomys_centralis	DQ845185
Clethrionomys_gapperi	AY309435							U83808	U83808	U83808				AY295010			AY294982	AY294982	AF540623
Clethrionomys_glareolus	AF318585									AF128941				AY133330					AM392384		AH005247/U72300/U72299							AJ402709
Clethrionomys_regulus	AB017238
Clethrionomys_rex	AB031582	AJ005781
Clethrionomys_rufocanus	AB031580																		GQ142002		GQ267507
Clethrionomys_rutilus	AB072223
Cricetulus_barabensis=griseus	NC_007936	NC_007936	NC_007936	NC_007936	NC_007936	NC_007936	NC_007936	NC_007936	NC_007936							AY011581				AB033705					AY011885	AY011942		AM000043/AM000044
Cricetulus_longicaudatus	AJ973386	AY997832																		AY326082								AM000045
Cricetulus_migratorius	AY288508	X84389															AY294986	AY294986	AY294926		AH005249/U72306/U72305					AY294956		AM000046/AJ402710
Cricetulus_sokolovi		AY997839
Cricetus_cricetus	AY275109	AY997834																		AY277410								AM000051
Dicrostonyx_groenlandicus	AF119268		AY261992							AF128937
Dicrostonyx_hudsonius	AJ238436
Dicrostonyx_richardsoni	AJ238435
Dicrostonyx_torquatus	AF119275																		AM392381		AJ275588/AJ275592/AJ275591/AJ275590/AJ275589							0
Dinaromys_bogdanovi	EU190891
Ellobius_fuscocapillus	AF126430
Ellobius_tancrei	AF119270																		GQ142006
Eothenomys_cachinus	AY426675
Eothenomys_custos	AY426677
Eothenomys_melanogaster	AM392374																		AM392399	AY163583
Eothenomys_miletus	AY426686
Eothenomys_olitor	AY426690
Eothenomys_proditor	AY426691
Lagurus_lagurus	AF429818																		GQ142003		GQ267508
Lasiopodomys_mandarinus	AM392373																		AM392396		GQ267514
Arvicola_terrestris	AF119269	DQ408425		AY332680						AF128938									AM392380	AY277407	GQ267511
Chionomys_gud																					GQ267512
Ellobius_talpinus																			GQ142005		GQ267510
Eolagurus_luteus																			GQ142004		GQ267509
Lasiopodomys_brandtii																			GQ142008		FN401371
Lemmus amurensis	FJ025979
Lemmus_lemmus	FJ025985
Lemmus_sibiricus	AJ012678																		AM392398		GQ267503
Lemmus_trimucronatus	AF119276									AF128943
Mesocricetus_auratus	NC_013276	NC_013276	NC_013276	NC_013276	NC_013276	NC_013276		NC_013276	NC_013276	NC_013276	FM162044	M35187		AY295013		FM162115			FM162069	FM162052	AJ275578/AJ275579/AJ275580/AJ275581/AJ275582	AM909772		AM909820	AY294955	FM162083	AM909799	FM162063
Mesocricetus_brandti	AM904621	AY997822	AM904677																									AM000039
Mesocricetus_newtoni	AJ973381	AY997821																										AM000040
Mesocricetus_raddei	AJ973383	AY997820																										AM000042
Microtus_mongolicus	FJ986304
Microtus_sachalinensis	FJ986317
Microtus_limnophilus	FJ986323
Microtus_abbreviatus	AF163890
Microtus_agrestis	FJ619786	AY948542	DQ922647	AY332684						AF128940																		FM200055
Microtus anatolicus	FJ767742
Microtus_arvalis	U54480			EU664414															AM392386		GQ267517
Microtus_bavaricus	DQ841693
Microtus_cabrerae	AY513789
Microtus_californicus	GQ168690
Microtus_canicaudus	AF163892
Microtus_chrotorrhinus	AF163893
Microtus_clarkei	AY641526
Microtus_daghestanicus	AY513792																		GQ142009		GQ267518
Microtus_dogramacii	AY513795
Microtus_duodecimcostatus	AJ717744	AJ972915																	AM392400
Microtus_felteni	AY513798
Microtus_fortis	EU126809
Microtus_gerbei	AY513802
Microtus_gregalis	AY513803																		GQ142007		GQ267513
Microtus_guatemalensis	AF410262
Microtus_guentheri	FJ767752																		AM392397
Microtus_irani	FJ767750
Microtus_irene	AM392370																AY241506	AY241506/AY239474	AY294924			AM909771	AM909790	AM909819	AY241464		AM909798	FM200055
Microtus_juldaschi	AY513808
Microtus_kikuchii	NC_003041	NC_003041	NC_003041	NC_003041	NC_003041	NC_003041	NC_003041	NC_003041	NC_003041	NC_003041									AM392385
Microtus_ilaeus=Microtus kirgisorum	AY513810
Phaiomys_leucurus	AM392371																		AM392394
Microtus_liechtensteini	EF379100
Microtus_longicaudus	AF119267									AF128936
Microtus_lusitanicus	AJ717746	AJ972919
Microtus_majori	DQ841704
Microtus maximowiczii	EU126806
Microtus_mexicanus	AF163897
Microtus_middendorffi	AF163898																		AM392390		GQ267516
Microtus_miurus	AF163899
Microtus_montanus	AF119280									AF128946
Microtus_montebelli	AF163900
Microtus_multiplex	AJ717747	AJ972918
Microtus_oaxacensis	AF410260
Microtus_ochrogaster	DQ432006																		AM392389
Microtus_oeconomus	AB372207																		AM392388		GQ267515
Microtus_oregoni	AF163903
Microtus_pennsylvanicus	AF119279				U62573			U83806	U83806	U83806				AY295009			AY241505	AY239473	AM392376/AF540633						AY241463
Microtus_pinetorum	AF163904
Microtus_quasiater	AF410259
Microtus_richardsoni	AF163905																		AM392387
Microtus_levis=Microtus rossiaemeridionalis	NC_008064	NC_008064	NC_008064	NC_008064	NC_008064	NC_008064	NC_008064	NC_008064	NC_008064	NC_008064
Microtus_savii	EU158779	AJ972914
Microtus_socialis	AY513831										FM162047					FM162120			FM162073	FM162055						FM162088		FM162067
Microtus_subterraneus	AJ717745	AJ972917		AY332685
Microtus_tatricus	DQ841702
Microtus_thomasi	AY513844
Microtus_townsendii	AF163906
Microtus_umbrosus	AF410261
Microtus_xanthognathus	AF163907
Myopus_schisticolor	AF119263									AF128933									GQ142001		GQ267504
Neofiber	Galewski et al.
Ondatra_zibethicus	AF119277							U83809	U83809	U83809				AY295011			AY294983	AY294983	AM392382/AY294925						AY294953
Phaulomys_andersoni																			AM392391
Phenacomys_intermedius	AF119260							U83807	U83807	U83807									AM392377
Phodopus_campbelli	AF119278	AY997823																										AM000048
Phodopus_roborovski	AJ973391	AY997825																			AJ275577/AJ275576/AJ275575/AJ275574							AM000050/AJ402712
Phodopus_sungorus	AF119266	AY997824						U83804	U83804	U83804				AY295012			AY294984	AY294984	AF540640	AY163631					AY294954			AM000049
Prometheomys_schaposchnikowi	AM392372																		AM392395
Synaptomys_borealis	AF119259									AF128932
Synaptomys_cooperi	DQ323957
Tscherskia_triton	NC_013068	NC_013068	NC_013068	NC_013068	NC_013068	NC_013068	NC_013068	NC_013068	NC_013068	NC_013068	AY683091																	AM000047
Idiurus macrotis	AJ389525	AJ389538																				AM909774	AM909793	AM909817			AM909807	FM200056
Anomalurus sp	AM159537	AJ389539									AJ427259					FM162128			AM407919	AJ427240		AM909775	AM909792	AM909816		FM162096	AM909806	AJ427229
Pedetes sp	AJ389527	AJ389540									AM407920					AY303189			AF332025	AJ427241		DQ318972	DQ318978	DQ318963		AY303208	AM909831	AJ238389
Baiomys_musculus	AF548490																		EF989735	EF989835
Ochrotomys_nuttalli	AY195798							U83830	U83830	U83830									EF989762	EF989862
Baiomys_taylori	AF548477							U83829	U83829	U83829									EF989738	EF989837									AY994205
Scotinomys_teguina	AF108705							U83828	U83828	U83828									EF989827	AY163639
Scotinomys_xerampelinus	DQ861371																		EF989831	EF989932
Onychomys_torridus	AY275110					EU836266		EU836266											EF989767	EF989861/AY277412	DQ668105/DQ668104
Onychomys_arenicola	AY195793					U21648													EF989833	EF989856
Onychomys_leucogaster	AY195794	X89889				U21616		U83858	U83858	U83858									EF989759	EF989860
Isthmomys_pirrensis	FJ214681							U83859	U83859	U83859									EF989748	EF989847									FJ214668
Reithrodontomys brevirostris	EF990017																		EF989817	EF989918
Reithrodontomys dariensis	EF990015																		EF989815	EF989916
Reithrodontomys_fulvescens	AY859465							U83832	U83832	U83832				AY295015					EF989803	EF989904					AY294958				AY994207
Reithrodontomys_humulis	AY859467
Reithrodontomys_chrysopsis	AY859464
Reithrodontomys_sumichrasti	AY859471																		EF989823	EF989925
Reithrodontomys_zacatecae	AY859472
Reithrodontomys_megalotis	AY859468							U83831	U83831	U83831									EF989809	EF989910
Reithrodontomys_montanus	AY859469
Reithrodontomys_raviventris	AY859470
Reithrodontomys_hirsutus	AY859466
Reithrodontomys_creper	DQ861372																AY294988	AY294988	EF989799/AY294928	EF989900
Reithrodontomys_microdon	AY859461																		EF989814	EF989915
Reithrodontomys_tenuirostris	AY859463
Reithrodontomys_mexicanus	AY859453																		EF989816	EF989911
Reithrodontomys_gracilis	AY859432																		EF989804	EF989905
Reithrodontomys_spectabilis	AY859462																		EF989822	EF989923
Peromyscus_polius	AF155403
Peromyscus_hooperi	DQ973103																												FJ214672
Peromyscus_melanotis	DQ385627							U40247	U40247										EF989790	EF989891									FJ214673
Peromyscus_keeni	DQ385716							AF374557	AF374557	AF374557
Peromyscus_polionotus	EF216337	X89888				FJ389417		U40254	U40254	U40254									EF989795	EF989896	DQ668051
Peromyscus_sejugis						AF343769		U40255	U40255	U40255												EF989884
Peromyscus_maniculatus	DQ385768	EU140794			AY289746	AY009174		AF374553	AF374553	AF374553			EF369809						EF989783	AY326102/EF989884	EF369972				EF369721			AJ402697	AY994242
Peromyscus_leucopus	DQ861376	X99463	AF364506		AY266679	AY009173		U40252	U40252	U40252			EF369863	AY295014					EF989780	EF989880	EF369973				EF369771/AY294957				AY994241
Peromyscus_gossypinus	FJ214686							U40246	U40246	U40246											DQ668079
Megadontomys_thomasi	AY195795																		EF989750	EF989850					AY294957				AY994208
Habromys_chinanteco	DQ861380							DQ793118	DQ793118
Habromys_simulatus	DQ861404							DQ793112	DQ793112	DQ793112
Habromys_lophurus	DQ861398							DQ793096	DQ793096	DQ793096									EF989745	EF989844
Habromys_lepturus	DQ861388							DQ793105	DQ793105	DQ793105									EF989741	EF989841									AY994239
Habromys_ixtlani	DQ861395							DQ793100	DQ793100	DQ793100									EF989832	EF989842
Habromys_delicatulus	EF043236							DQ793099	DQ793099	DQ793099
Peromyscus_sagax	AF155404
Neotomodon_alstoni	DQ861374																		EF989751	EF989852									AY994210
Peromyscus_stirtoni	DQ973108
Peromyscus_zarhynchus	EF028167																												FJ214679
Peromyscus_guatemalensis	EF028172
Peromyscus_gymnotis	EF028170
Peromyscus_mexicanus	EF028174							U83862	U83862	U83862									EF989794	EF989895	DQ668090								0
Peromyscus_mayensis	DQ836301																		EF989787	EF989889
Peromyscus_megalops	DQ861377																												AY994217
Peromyscus_melanocarpus	EF028173
Peromyscus_perfulvus	DQ000474	DQ138954																											AY994215
Peromyscus_melanophrys	AY322510																		EF989789	EF989890	DQ668096								AY994216
Peromyscus_beatae	AF131923																												AY994223
Peromyscus_levipes	DQ000477																		EF989782	EF989883									AY994224
Peromyscus_madrensis	AF155397
Peromyscus_stephani	AF155411					AF343767
Peromyscus_boylii	DQ000478					AF343771		U83864	U83864	U83864									EF989771	EF989871	DQ668083/DQ668082/DQ668081/DQ668080								AY994227
Peromyscus_simulus	AF131927
Peromyscus_slevini						AF343775		U40248	U40248	U40248
Peromyscus_fraterculus						AY009235															DQ668099
Peromyscus_winkelmanni	AF131930																												FJ214678
Peromyscus_spicilegus	DQ000480																												AY994234
Peromyscus_hylocetes	DQ000481																												AY994235
Peromyscus_aztecus	FJ214688					EU836263		EU836263											EF989768	EF989870	DQ668093/DQ668092/DQ668091								FJ214675
Peromyscus_interparietalis						AF343758
Peromyscus_dickeyi						AF343772
Peromyscus_merriami						AY009183
Peromyscus_attwateri	DQ179811	DQ179661	DQ179711		DQ179761																								AY817626
Peromyscus_difficilis	AY376419																				DQ668067/DQ668066/DQ668065								AY994219
Peromyscus_nasutus	AY376426																												FJ214674
Peromyscus_ochraventer	DQ973106																												FJ214676
Peromyscus_pectoralis	AY322511																												AY994221
Peromyscus_truei	AF155412																			AY277413	EU568636/EU568452								FJ214677
Peromyscus_gratus	AY322507																				EU568550/EU568444								AY994218
Podomys_floridanus	FJ214691							U83865	U83865	U83865									EF989777	EF989879									FJ214680
Peromyscus_furvus	AF270980
Megadontomis_cryophilus	DQ861373							DQ793119	DQ793119	DQ793119
Peromyscus_crinitus	AY376413					AF343766													EF989774	EF989875	DQ668060/DQ668059/DQ668058/DQ668057								AY994213
Osgoodomys_banderanus	FJ214682	U67295			U62572			U83860	U83860	U83860									EF989757	EF989858									AY994231
Peromyscus_californicus	AF155393					EU836261		EU836261											EF989772	EF989873	DQ668103/DQ668102/DQ668101/DQ668100								AY994211
Peromyscus_eva						AY009226															DQ668098
Peromyscus_eremicus	DQ973100				DQ073446	AY009209		U83861	U83861	U83861									EF989776	EF989877	DQ668063								AY994212
Peromyscus_caniceps						AF343761
Nelsonia_neotomodon								U83825	U83825	U83825
Hodomys_alleni	AF186802	DQ179660	DQ179710		DQ179760																								AY817627
Xenomys_nelsoni	DQ179813	DQ179663	DQ179713		DQ179763																								AY817628
Neotoma_cinerea	AF186800	DQ179709	DQ179759		DQ179809																								AY817635
Neotoma_fuscipes	DQ179826	DQ179676	DQ179726.		DQ179776						AJ891073										AJ275613/AJ275617/AJ275616/AJ275615/AJ275614							AJ402703	AY817632
Neotoma_macrotis	DQ179844	DQ179694	DQ179744		DQ179794
Neotoma_lepida	DQ179833	DQ179703	DQ179753		DQ179803			U83826	U83826	U83826										AY163599									AY817634
Neotoma_devia	DQ781302
Neotoma_bryanti	DQ781160
Neotoma_mexicana	AF186821	DQ179697	DQ179747		DQ179797																								AY817647
Neotoma_micropus	EU286808	DQ179700	DQ179750		DQ179800																								EU284815
Neotoma_leucodon	DQ179839	DQ179689	DQ179739		DQ179789																								AY817644
Neotoma_stephensi	DQ179852	DQ179702	DQ179752		DQ179802																								AY817642
Neotoma_floridana	AF186823	DQ179671	DQ179754		DQ179771			U83827	U83827	U83827															AY294959				EU284810/AY817640
Neotoma_magister	DQ179856	DQ179706	DQ179756		DQ179806																								AY817641
Neotoma_albigula	EU141964	DQ179708	DQ179758		DQ179808															AY277411									AY817651
Neotoma_goldmani	AF186830	DQ179677	DQ179727		DQ179777																								AY817656
Neotoma picta	DQ179851	DQ179701	DQ179751		DQ179801																								AY817629
Jaculus jaculus	NC_005314	NC_005314	NC_005314	NC_005314	NC_005314	NC_005314	NC_005314	NC_005314	NC_005314	NC_005314	AM407906					FM162121			AF332040	AM407907	AJ275537/AJ275536/AJ275535/AJ275534		AM909837	AM909827		FM162089	AM909832	AJ297765
Dipus sagitta	AM407909	AJ319807									AJ427263					AY303184			AM407908	AF297285/AJ427232	AJ275528/AJ275532/AJ275531/AJ275530/AJ275529	AM909768	AM909787	AM909825		AY303203	AM909809	AJ224665
Allactaga s														AY294996			AY241509	AY239476	AY294897	AY326076					AY241467		AM909810
Allactaga elater	AJ389534	AJ389545																			AJ275518/AJ275522/AJ275521/AJ275520/AJ275519	AM909769	AM909788	AM909815				AJ224661
Napaeozapus insignis	AJ389535	AJ389546												AF540634						AY326098	AJ275523/AJ275527/AJ275526/AJ275525/AJ275524	AM909839	AM909838	AM909826			AM909833
Eozapus setchuanus	EU839426																			EU839445
Zapus hudsonius	DQ665179																		AF332041
Zapus princeps	DQ665221															AY303197	AY294968	AY294968		AF297287					AY294935	AY303216
Zapus trinotatus	AF119262
Sicista kazbegica																				FM200058	AJ275513/AJ275517/AJ275516/AJ275515/AJ275514							AJ297764
Sicista betulina																						AM909767	AM909786	AM909822			AM909808
Sicista tianshanica																	AY303192			AF297288						AY303211
Beamys_hindei	AF16060													AY294998			AY241502	AY241502	AY294904	AY326077					AY241459
Brachytarsomys_albicauda	AF160519										AJ891049								AY294908	AY326078								AJ891083
Brachyuromys_betsileoensis	AF160518																			AY326079
Brachyuromys_ramirohitra	AF160514
Calomyscus_bailwardi	AF160604
Calomyscus_baluchi	EU135591	0																	AY294901	AY163581								0
Calomyscus hotsoni	EU135583
Calomyscus mystax	AJ319806	AY997817									AJ891050										AJ275538/AJ275542/AJ275541/AJ275540/AJ275539							AJ402702
Cricetomys_emini	AF160613																			AY326081
Cricetomys_gambianus	AF160614	X99461									AJ891054						AY294969	AY294969	AY294905		AJ277522/AJ277518/AJ277521/AJ277520/AJ277519				AY294936			AJ402696
Dendromus_mesomelas													AY294997				AY241501	AY239470	AY294902						AY241458
Dendromus mystacalis		AJ250352																			AJ275553/AJ275557/AJ275556/AJ275555/AJ275554							AJ402707
Dendromus nyikae																				AY326083
Eliurus_antsingy	HM223705																			HM223866
Eliurus_carletoni	HM223602																			HM223845
Eliurus_ellermani	AF160573
Eliurus_grandidieri	AF160572
Eliurus_majori	AF160560																			HM223872
Eliurus_minor	HM223720																		AY294911	HM223876
Eliurus_myoxinus	HM223721																			HM223875								0
Eliurus_tanala	HM223719																			HM223874
Eliurus_webbi	HM223718																			HM223873
Eospalax_fontanierii	AF326265	AF326245
Eospalax_rothschildi	AF326268	AF326247
Gymnuromys_roberti	AF160577																		AY294909	AY326087
Hypogeomys_antimena	AF160578										AJ891066								AY294907	AY326089								AJ891094
Macrotarsomys_bastardi	EU497648	X99460									AJ891070									AY326092	AJ275563/AJ275567/AJ275566/AJ275565/AJ275564							AJ402705
Malacothrix_typica					U18834														AY294903
Monticolomys_koopmani	AF160583																			AY326096
Myospalax_aspalax	AF326272	AF326252																		AY326097
Myospalax_psilurus	AF326271	AF326250
Mystromys_albicaudatus	AF160607	AJ250354						U83802	U83802	U83802										AY163594	AJ275558/AJ275562/AJ275561/AJ275560/AJ275559							AJ402695
Nesomys_audeberti	AF160595																		AY294910
Nesomys_rufus	AF160592	X99462																		AY326099	AJ275568/AJ275572/AJ275571/AJ275570/AJ275569							AJ402701
Petromyscus_collinus	AF160601													AY294999					AY294906	DQ191517					AY294937
Rhizomys_pruinosus	AJ238285	AJ250358														AY303191			AY294899	AY326107	AH005253/U72314/U72313					AY303210
Rhizomys_sinensis	AF326274	AF326254
Saccostomus_campestris	EF529781	DQ652190																	GQ272601	AY326109	AJ277513/AJ277517/AJ277516/AJ277515/AJ277514							AJ402694
Spalax_ehrenbergi	0										AM407905					FM162117			AY294898		AH005251/U72310/U72309					FM162085		FM162064
Steatomys_parvus	AF160599																			AY326110
Tachyoryctes_sp	AF160602	AM407910			U62575						AJ427264					FM162116			AY294900	AY326112						FM162084		AJ402713
Voalavo_gymnocaudus	AF160597																			AY326114
Nannospalax nehringi						FJ656293										AY303193				U48589						AY303212		U31621
Spalax zemni = polonicus
Typhlomys cinereus																			ACY69736	ACY69739

## Sheet: Feuil2
SCIUROIDEA	CYTB	12S	16s	COI	COII	COIII	ND1	ND3	N4L	ND4	A2AB	APOB	ACP5	BRCA1	Brzp	CNR1	CMYC	CMYCE2	GHR	IRBP	LCATe15	MGF	PRKCI	THYR	RAG1	RAG2	SPTBN	vWF
Aplodontia_rufa	AJ389528	AY227508/AJ389541/U67288	AY227451								AJ427256			AF332045		AY303179	AY241510	AY239477	AF332030	AF297284/AJ427238/AY227564	AJ536382	AM909782	DQ318982	AJ536364/DQ318967	AY241468	AY303198	AJ536398	AJ224662
Ratufa_bicolor		AY227548	AY227496														AY241511	AY239478		AY227608					AY241469
Ratufa_affinis		AY227547	AY227495																	AY227607
Sciurillus_pusillus	U46179	AY227552/AY227551	AY227500/AY227499														AY241513	AY239480		AY227617/AY227616					AY241471
Sciurotamias_davidianus		AY227554	AY227503														AY241531	AY239495		AY227621					AY241488
Ammospermophilus_harrisii	AF157926/U46172	AY353079/AY227527	AY227471			AY010181														AY227583
Ammospermophilus_interpres	U46174					AY010167
Ammospermophilus_insularis						AY010180
Ammospermophilus_leucurus	DQ866062					AY010196
Spermophilus_adocetus	AF157844
Spermophilus_annulatus	AF157851
Spermophilus_musicus	AF157904
Spermophilus_major	AF157905
Spermophilus_pygmaeus	AF157910
Spermophilus_erythrogenys	AF157874
Spermophilus_fulvus	AF157913
Spermophilus_alashanicus	AF157868
Spermophilus_pallidicauda	AF157869
Spermophilus_relictus	AF157876
Spermophilus_suslicus	AF157898
Spermophilus_citellus	|FJ715450
Spermophilus_dauricus	AF157899
Spermophilus_tridecemlineatus	AF157870	U67290	ES431005											CX625458		AY303194				AF297278						AY303213
Spermophilus_mexicanus	AF157853
Spermophilus_franklinii	AF157894
Cynomys_parvidens	AF157929
Cynomys_leucurus	AF157879	AY227528	AY227472																	AY227584
Cynomys_gunnisoni	AF157930
Cynomys_ludovicianus	AF157892				AF331795
Cynomys_mexicanus	AF157842
Spermophilus_mohavensis	AF157928
Spermophilus_tereticaudus	AF157941
Spermophilus_perotensis	AF157948
Spermophilus_spilosoma	AF157911
Spermophilus_washingtoni	AF157937
Spermophilus_brunneus	AF157952
Spermophilus_townsendi	AF157935
Spermophilus_armatus	AF157901
Spermophilus_beldingi	AF157951
Spermophilus_undulatus	AF157912
Spermophilus_columbianus	AF157942
Spermophilus_parryii	AY427978
Spermophilus_elegans	AF157891
Spermophilus_richardsoni	AF157915
Marmota_monax	AF100719	AY227529	AY227473								AJ427255					FM162126	AY241536	AY239498	AM407917	AJ427237/AY227585					AY241492	FM162094		AJ224671
Marmota_broweri	FJ438936
Marmota_caudata	AF100716									AF100727
Marmota_menzbieri	AF100713									AF100726
Marmota_marmota	AF100711		EF016454							AF100728											AH005440/U72320/U72319
Marmota_camtschatica	AF100715
Marmota_sibirica	AF143938																AY241537								AY241493
Marmota_himalayana	AF143928
Marmota_baibacina	AF100714
Marmota_bobak	AF100712									AF100725
Marmota_flaviventris	AF143927									AF100729
Marmota_caligata	AF143920
Marmota_olympus	AF111182
Marmota_vancouverensis	AF100717
Spermophilus_saturatus	AF157917
Spermophilus_lateralis	AF157950	AY227530	EU579351/AY227474														AY241535	AY239497		AY227586
Spermophilus_madrensis	AF157947
Spermophilus_variegatus	AF157854
Spermophilus_atricapillus	AF157945
Spermophilus_beecheyi	AF157919
Tamias_sibiricus	EU754822	AY227531	AY227475		AF147619		AB011215					AB253980/AB253979					AY241532	EU441169/AY239496		AB253982/AB253981/AY227587					AB253978/AB253977/AY241489
Tamias_amoenus	AF147632		AF147678		AF147587								EU250600				AY241533								AY241490
Tamias_siskiyou	AF147668
Tamias_sonomae	AF147669		AF147696		AF147620
Tamias_senex	AF147665		AF147694		AF147617								EU250620/EU250648												EU250708
Tamias_striatus	AY292715	AY227532/AY292689	AY011142		AF147624						AY011267					AY011575				AF297282/AY227588		AY292739	AY292765	AY292663	AY011879	AY011936
Tamias_townsendii	AF147675		AF147698		AF147627
Tamias_ochrogenys	AF147654		AF147687
Tamias_durangae	AF147642		AF147683		AF147596
Tamias_canipes	AF147644		AF147685		AF147598
Tamias_bulleri	AF147634		AF147679		AF147588
Tamias_rufus	AF147663		AF147693		AF147615
Tamias_quadrivittatus	AF147660		AF147691		AF147612
Tamias_dorsalis	AF147641		AF147682		AF147595
Tamias_palmeri	AF147655		AF147688		AF147607
Tamias_cinereicollis	AF147637		AF147681		AF147592
Tamias_umbrinus	AY282460				AF147628
Tamias_ruficaudus	AF147661
Tamias_panamintinus	AF147656		AF147689		AF147608
Tamias_minimus	AF147650		AF147686		AF147600
Tamias_quadrimaculatus	AF147657		AF147690		AF147609
Tamias_merriami	AF147644		AF147685		AF147598
Tamias_obscurus	AF147652				AF147606
Heliosciurus_ruwenzorii		AY227561	AY227478														AY241538	AY239499		AY227590					AY241494
Heliosciurus_undulatus																	AY241539	AY239500							AY241495
Myosciurus_pumilio		AY227533	AY227479																	AY227591
Funisciurus_pyrropus		AY227525	AY227469														AY241541	AY239502		AY227581					AY241497
Paraxerus_alexandri		AY227526	AY227470																	AY227582
Paraxerus_vexillarius																	AY241544	AY239505							AY241500
Paraxerus_cepapi	U59179	U59175															AY241542	AY239503							AY241498
Paraxerus_ochraceus																	AY241543	AY239504							AY241499
Epixerus_ebii		AY227560	AY227477																	AY227589
Protoxerus_stangeri		AY227534	AY227480														AY241540	AY239501		AY227592					AY241496
Spermophilopsis_leptodactylus	AF157865	AY227557	AY227506														AY241530	AY239494		AY227624					AY241487
Xerus_erythropus	DQ010402
Atlantoxerus_getulus		AY227556	AY227505																	AY227623
Xerus_rutilus	AY452690	AY227558	AY227507														AY241529	AY239493		AY227625					AY241486
Xerus_inauris	DQ010388																AY241528	AY239492							AY241485
Xerus_princeps	DQ010398
Nannosciurus_melanotis		AY227517	AY227461																	AY227573
Callosciurus_caniceps	AB043875
Callosciurus_nigrovittatus	AB043882	AY227510	AY227453																	AY227566
Callosciurus_erythraeus	AB043877																AY241521	AY239486							AY241479
Callosciurus_finlaysonii	AB043878
Callosciurus_prevostii	AB043880																AY241522	AY239487							AY241480
Hyosciurus_heinrichi		AY227514	AY227458																	AY227570
Rubrisciurus_rubriventer		AY227520	AY227464																	AY227576
Prosciurillus_murinus		AY227518	AY227462																	AY227574
Sundasciurus_brookei		AY227521	AY227465														AY241525	AY239490		AY227577					AY241483
Lariscus_insignis		AY227515	AY227459																	AY227571
Menetes_berdmorei		AY227516	AY227460																	AY227572
Rhinosciurus_laticaudatus		AY227519	AY227463																	AY227575
Dremomys_rufigenis	EF539341	AY227511	AY227454																	AY227567
Dremomys gularis	EF539339
Dremomys lokriah	EF539335
Dremomys_pernyi	EF539336																AY241524	AY239489							AY241482
Dremomys_pyrrhomerus	EF539342
Tamiops mcclellandii	EF539333
Tamiops_swinhoei	EF539334	AY227522	AY227466														AY241523	AY239488		AY227578					AY241481
Exilisciurus_concinnus		AY227512	AY227455														AY241527	AY239491		AY227568					AY241484
Exilisciurus_exilis		AY227513	AY227456																	AY227569
Funambulus_palmarum		AY227523	AY227467																	AY227579
Funambulus_pennanti		AY227524	AY227468																	AY227580
Glyphotes simus			AY227457																	AY227630/AY227629
Eoglaucomys_fimbriatus	AB126248	AY227562	AY227485																	AY227597
Iomys_horsfieldi		AY227540	AY227488																	AY227600
Hylopetes_alboniger	DQ093187
Hylopetes_phayrei	AB126252	AY227539	AY227487																	AY227599
Petaurillus_kinlochii		AY227542	AY227490																	AY227602
Petinomys_setosus	AB030260	AY227544	AY227492																	AY227604
Hylopetes_nigripes	DQ093190
Hylopetes_lepidus	DQ093188
Hylopetes_spadiceus	DQ093189
Glaucomys_sabrinus	AF030390
Glaucomys_volans	AF157921	AY227559	AY227486									AY243379		AF284003			AY241514	AY239481		AY227598		AM909781	DQ318981	AJ536367	AB253976/AY241472		AJ536397	AJ224667
Pteromys_volans	AB097683	AY227545	AY227493																	AY227605
Pteromys_momonga	AB097682
Pteromyscus_pulverulentus		AY227543	AY227491																	AY227603
Belomys_pearsonii	AB126245	AY227537	AY227483																	AY227595
Aeretes_melanopterus		AY227535	AY227481																	AY227593
Trogopterus_xanthipes	AY526354	AY227546	AY227494																	AY227606
Aeromys_tephromelas		AY227536	AY227482																	AY227594
Eupetaurus_cinereus	AY331668	AY227538	AY227484																	AY227596
Petaurista_alborufus	AB092615	AY227541	AY227489																	AY227601
Petaurista_xanthotis	DQ072111
Petaurista_elegans	AB092610
Petaurista_petaurista	AB092608	D50281															AY241515								AY241473
Petaurista_philippensis	DQ072107
Petaurista_leucogenys	AB092619	D50280
Sciurus_niger	U10180	U67289	DQ334840											AF332044					AF332032
Sciurus_griseus																				AY227614	AH005256/U72321/U72322
Sciurus_aberti	U10177																			AY227612
Sciurus_carolinensis	U46167		DQ334839		U18831												AY241517	AY239483							AY241475
Sciurus_aestuans	AJ389530	AJ012746									FM162049					FM162127			FM162078	FM162057						FM162095		AM407918
Sciurus_granatensis																				AY227613
Microsciurus flaviventer	U46169	AY227549	AY227497														AY241520	AY239485		AY227610					AY241478							0	0
Microsciurus_alfari																				AY227609
Syntheosciurus_brochus		AY227563	AY227502																	AY227628/AY227627/AY227626
Sciurus_stramineus	AB030025																AY241518	AY239484		AY227618					AY241476
Sciurus_variegatoides																				AY227619
Sciurus_ignitus																	AY241519			AY227615					AY241477
Rheithrosciurus_macrotis		AY227550	AY227498																	AY227611
Sciurus_lis	AB192903	D50286
Sciurus_vulgaris	AJ238588	AJ238588	AJ238588	AJ238589	AJ238588	AJ238588	AJ238588			AJ238588	AJ315942									AY227620
Tamiasciurus_hudsonicus	AF322957	AY227555	AY227504		AF147597											AY303195	AY241516	AY239482		AF297281/AY227622		DQ318969	DQ318975	DQ318960	AY241474	AY303214
Tamiasciurus_douglasii	AF322953
Tamiasciurus_mearnsi	AF322954
Myomimus_roachi		AJ536348																			AJ536375			AJ536361			AJ536384
Muscardinus_avellanarius	D88999	X84384	AY011144								AY011269	AB253949				AY011577				AB253959				AJ536363	AB253968/AY011881	AY011938	AJ536385
Eliomys_melanurus	FM164280	AJ536350																			AJ536373			AJ536357			AJ536387
Eliomys_quercinus	FM164278	Y16896									FM162048	AB253948				FM162124			FM162076	FM162056/AB253958	AH005254/U72316/U72315			AJ536358	AB253967/AB253966	FM162092	AJ536386	FM162068
Dryomys_laniger		AJ536349/AJ225119																			AJ536374			AJ536359			AJ536389
Dryomys_nitedula	AJ225116	D89005									AJ427257	AB253946				AY303185				AF297286/AB253956/AJ427236		AM909780	AM909784	AJ536360	AB253969	AY303204	AJ536388	AJ224666
Graphiurus_platyops		AJ536354																			AJ536378			AJ536370			AJ536393
Graphiurus_ocularis		AJ536355																			AJ536379			AJ536372			AJ536392
Graphiurus_microtis		AJ536352																			AJ536377			AJ536368			AJ536394
Graphiurus_murinus	AJ225115	AJ536351	AY227452									AB253950		AF332046		AY303187	AY294967		AF332031	AB253960	AJ536376/AY303219	AM909779	AM909783	AJ536371	AB253970/AY294934	AY303206	AJ536395
Graphiurus_kelleni = parvus	DQ652185	AJ536353																			AJ536380			AJ536369			AJ536390
Graphiurus_lorraineus		AJ536356																			AJ536381
Glis_glis	NC_001892	NC_001892	NC_001892	NC_001892	NC_001892	NC_001892	NC_001892			NC_001892	AJ427258	AB253955				FM162125			FM162077	AB253962/AJ427235	AH005255/U72318/U72317			AJ536365	AB253972/	FM162093	AJ536391	AJ224668
Glirulus_japonicus	AB218868	D89008/AJ225120										AB253953/AB253952/AB253951								AB253965/AB253964/AB253963/AB033704				AJ536362	AB253975/AB253974/|AB253973		AJ536383

## Sheet: Feuil3
CTENOHYSTRICA	CYTB	12S	16S	COI	COII	COO3	ND1	ND3	ND4L	ND4	A2AB	APOB	ACP5	BRCA1	Brzp	CNR1	CMYC	CMYCE2	GHR	IRBP	LCATe1-5	MGF	PRKCI	THYR	RAG1	RAG2	SPTBN	vwf
Laonastes_aenigmamus	AM407933	AM407932									AM407900								AM407902	AM407904/AM407903								AM407898
Ctenodactylus_gundi		U67301									AM407922			AF540624		FM162130			AF332042							FM162097
Ctenodactylus_vali	AJ389532	AJ389543																		AM407923		AM909778	AM909796				AM909812	AJ238387
Massoutiera_mzabi	AJ389533	AJ389544									AJ427265					FM162129			AM407921	AJ427242		AM909777	AM909795	AM909824			AM909811	AJ238388
Atherurus_macrourus	FJ931121	U12451																										AJ251131
Trichys_fasciculata											AJ427266					FM162135			FM162081	AJ427245						FM162102		AJ224675
Atherurus_africanus		AY093658										AF548416
Hystrix_indica	AY692229	AY093669	DQ901405
Hystrix_africaeaustralis	X70674	U12448												AF540631/AF284004		FM162136			AF332033	FM162058		DQ318973	DQ318979	DQ318964	AY249879	FM162103	AM909829
Hystrix_brachyurus		AY012117	AY011149								AY011273	AY243376				AY011582									AY011886	AY011943
Hystrix_cristata	FJ472579	AY093659
Heterocephalus_glaber	AF155870	M63563	AY011152								AM407924			AF540630		FM162134			AF332034	AM407925						FM162101/AY011946		AJ251134
Heliophobius_argenteocinereus	U87527	M63562																										AJ251133
Coetomys_darlingi	AF012232	AF012215
Coetomys_damarensis	U87526	M63569
Coetomys_kafuensis		AY427037
Coetomys_anselli		AY427025
Coetomys_mechowi	AF012230	AF012214
Coetomys_bocagei	AF012229	AF012213
Coetomys_foxi		AY427036
Coetomys_ochraceocinereus		AY427045
Cryptomys_hottentotus	AF012237	M63567																										AJ251132
Georychus_capensis	AF012243	M63566			U18837
Bathyergus_suillus	AF012242	M63564									AJ427252					FM162133			FM162080	AJ427251						FM162100		AJ238384
Bathyergus_janetta	AF012241	M63565																				AM909840					AM909828
Petromus_typicus	DQ139935	M63571									AJ427268			AF540639		FM162132			FM162079	AJ427244						FM162099		AJ251144
Thryonomys_swinderianus	NC_002658	NC_002658	NC_002658	NC_002658	NC_002658	NC_002658	NC_002658			NC_002658	AJ427267					FM162131			AF332035	AJ427243		DQ318974	DQ318980	DQ318965		FM162098	AM909801	AJ224674
Chaetomys subspinosus	EU544660
Erethizon_dorsatum	FJ357428	AY012118	AY011150								AJ427270	AY243368		DQ354451/AF540626		AY303186/AY011583			AF332037/AF520658	AJ427249/AF179292					AY011887	AY303205/AY011944		AJ251135
Sphiggurus_melanurus	AF411583	AJ389549																										AJ224664
Sphiggurus_villosus	EU544662
Sphiggurus_insidiosus		AY093667
Coendou_bicolor	U34852	AF520695																	AF520663
Coendou_prehensilis	AF411584	AY093665
Agouti_taczanowskii		AF433907	AY011157								AY011281					AY011590			AF433929						AY011894	AY011951
Agouti_paca	AY206565	AF433905									AM050861	AF548417				FM162143			AF433928	AM050864						FM162110		AJ251136
Dolichotis_salinicola		AF433917																	AF433939						AY249878
Dolichotis_patagonum		AF433919																	AF433941
Hydrochaeris_hydrochaeris	FJ430787	AY012122	AY011154								FM162051					FM162142			AF433947	FM162060					AY011891	FM162109		AJ251137
Kerodon_rupestris		AF433916																	AF433938
Galea_musteloides	AY466605	AF433911																	AF433933
Galea_spixii		AF433913																	AF433935
Microcavia_australis	AF491750	AF433915																	AF433937
Microcavia_niata	AF491751
Cavia_magna		AY765986
Cavia_tschudii	DQ017053	AY012121	AY011153								AY011277					AY011586									AY011890	AY011947
Cavia_porcellus	NC_000884	NC_000884	NC_000884	NC_000884	NC_000884	NC_000884	NC_000884			NC_000884	AJ271336	AJ399524				DQ355990			AF238492	AJ427248		AM909776	AM909794	AM909814		NCBI trace data	AM909802	AJ224663
Cavia_aperea	EU544669	AF433908			U18838														AF433930
Dasyprocta_punctata		AF433921																	AF433943
Dasyprocta_leporina	AF437783	AY093661																										DLU31607
Dasyprocta_fuliginosa	AF43778
Myoprocta_acouchy	AF437781	AF433922																	AF433945
Myoprocta_pratti	AF433923	AF422846	AF422880																AF433946
Dinomys_branickii	AY254884	AF520697									AM050859	AY243370		DQ354450		FM162137			AF332038/AF520659	AM050862					AY011893	FM162104		AJ251145
Lagostomus_maximus	AF245485
Chinchilla_lanigera	AF464760	AF520696	AY062170								AJ427271					AY303182			AY701337	AF297280/AJ427246						AY303201		AJ238385
Chinchilla_brevicaudata	AF464758
Lagidium_peruanum	AY254885
Lagidium_wolffsohni	AY227023
Lagidium_viscacia	AY254890
Abrocoma_cinerea	AF244388	AF520666														FM162139			AF520643	FM162059						FM162106
Abrocoma_bennettii	AF244387										FM162050																	AJ251143
Ctenomys_conoveri	AF007055
Ctenomys_frater	AF007046
Ctenomys_lewisi	AF007049
Ctenomys_leucodon	AF007056
Ctenomys_tuconax	AF370693
Ctenomys_maulinus	AF370702
Ctenomys_tucumanus	AF370692
Ctenomys_juris	AF144275
Ctenomys_occultus	AF144272
Ctenomys_argentinus	AF370680
Ctenomys_latro	AF370704
Ctenomys_pilarensis	AF144268
Ctenomys_magellanicus	DQ333327
Ctenomys_haigi	AF422920	AF422853	AF422887
Ctenomys_coyhaiquensis	AF071753
Ctenomys_steinbachi	AF007044	AF520667																	AF520656
Ctenomys_goodfellowi	AF007051
Ctenomys_boliviensis	AF155869	U12446
Ctenomys_sociabilis	EU035177
Ctenomys_scagliai	AF144293
Ctenomys_opimus	AF370701
Ctenomys_fulvus	AF370688
Ctenomys_torquatus	AF119111
Ctenomys_pearsoni	AF119108
Ctenomys_dorbignyi	AF500070
Ctenomys_perrensis	AF500038
Ctenomys_roigi	AF500048
Ctenomys_mendocinus	AF370696
Ctenomys_rionegrensis	AF538377
Ctenomys_bonettoi	AF144288
Ctenomys_yolandae	AF143221
Ctenomys_bergi	AF143213
Ctenomys_pundti	AF144282
Ctenomys_talarum	AF370699
Ctenomys_azarae	AF144289
Ctenomys_flamarioni	AF119107
Ctenomys_australis	AF370697
Ctenomys_porteousi	AF370682
Octomys_mimax	AF284346	AF520687																	AF520665
Tympanoctomys_barrerae	AF007060	AF520692																	AF520655
Pipanacoctomys_aureus		AY249753																	AY249752
Octodontomys_gliroides	AF370706	AF520685																	AF520664
Spalacopus_cyanus	AF007061	AF520690																	AF520654
Aconaemys_porteri		AF520671																	AF520644
Aconaemys_sagei		AF520673																	AF520645
Aconaemys_fuscus	AF405351	AF520674																	AF520657
Octodon_degus	AM407929	AM40793	AF422881													FM162141			AM407928							FM162108
Octodon_bridgesi	AF405350	AF520677																	AF520646
Octodon_lunatus	AF227514	AF520682									AM050860								AF520651	AM050863	U72326/AH005257/U72325							AJ238386
Capromys_pilorides	AF422915	AF422848	AF422882								AM407926					FM162140			AF433950	AM407927						FM162107		AJ251142
Trinomys_setosus	AF422924	AF422870	AF422904																									AJ849317
Trinomys_yonenagae	AF194295	AF422865	AF422899																									AJ849318
Trinomys_albispinis	U34856/EU313251
Trinomys_paratus	U35165	AF422866	AF422900																									AJ849316
Trinomys_eliasi	U35166	AF422869	AF422903
Trinomys_dimidiatus	U35167	|AF422867	AF422901
Trinomys_iheringi	EU544664	AF422868	AF422902																						EU313337
Trinomys_gratiosus	AF194277
Euryzygomatomys_spinosus	EU544667	AF422854	AF422888																									AJ849319
Clyomys_laticeps	AF422918	AF422851	AF422885																									AJ849306
Makalata_didelphoides	EU302692	AF422878	AF422912																						EU313315			AJ849311
Makalata_macrura	EU302693	AF422879	AF422913																						EU313323			AJ849312
Makalata (Toromys) grandis	EU313256																								EU313336
Echimys_chrysurus	L23341	AF422877	AF422911								AJ427269					FM162138			FM162082	AJ427247					EU313303	FM162105		AJ251141
Phyllomys_unicolor	EF60818
Phyllomys_lamarum	EF608181
Phyllomys_blainvillei	EF608180	AF422876	AF422910																									AJ849314
Phyllomys_brasiliensis	EF608182	AY093666
Phyllomys_dasythrix	EF608185
Phyllomys_lundi	EF608183
Phyllomys_nigrispinus	EF608184
Phyllomys_pattoni	EF608187
Phyllomys_mantiqueirensis	EF608179
Kannabateomys_amblyonyx	AF422916	AF422849	AF422883																									AJ849310
Dactylomys_dactylinus	L23337	AF422874	AF422908																						EU313300
Dactylomys_boliviensis	L23339	AF422875	AF422909																						EU313298			AJ849307
Lonchothrix_emiliae	EU313229	AF422857	AF422891
Mesomys_occultus		AF422859	AF422893																						EU313331
Mesomys_stimulax	L23389
Mesomys_hispidus	L23385	AF422860	AF422894																						EU313322			AJ849305
Isothrix barbarabrownae	EU313214																								EU313304
Isothrix_bistriata	L23355	AF422873	AF422907																						EU313305			AJ849308
Isothrix_pagurus	EU313227
Isothrix_sinnamariensis	AY745734																								EU313312			AJ849309
Isothrix negrensis	EU313222
Isothrix orinoci	EU313225
Thrichomys_pachyurus	AY083329
Thrichomys_inermis	AY083343
Thrichomys_apereoides	EU544668	AF422855	AF422889																						EU313334			AJ849315
Myocastor_coypus	EU544663	AF422852	AF422886																AF520662						AY011892			AJ251140/AJ849321
Hoplomys_gymnurus	AF422922	AF422862	AF422896																AF520661
Proechimys_longicaudatus		U12447																	AF332039
Proechimys_simonsi	EU313249	AF422864	AF422898																						EU313332			AJ849320
Proechimys_cuvieri	AJ251400
Proechimys_guyannensis	AJ251395
Proechimys_quadruplicatus	AF308435	AF422863	AF422897																									AJ849313
Proechimys_roberti	EU544666																											AJ251139

## Sheet: Feuil4
CASTORIMORPHA	CYTB	12S	16s	COI	COII	COIII	ND1	ND3	ND4L	ND4	A2AB	APOB	ACP5	BRCA1	Brzp	CNR1	CMYC	CMYCE2	GHR	IRBP	LCATe15	MGF	PRKCI	THYR	RAG1	RAG2	SPTBN	vWF	ZP3	adh1
Castor_fiber	AJ389529	AJ389542	EU136700	FJ402882								AJ399522
Castor_canadensis	AY793643	AY012111	AY011143								AY011268			AF540622		AY011576			AF332026	AF297279		DQ318970	DQ318976	DQ318961	AY011880	AY303199	AM909834	AJ427228
Dipodomys_spectabilis	AF173503	EF156772	EF156809	EF156845		AY926449										AY303183				AY303218						AY303202
Dipodomys_nelsoni	AF172839	EF156768	EF156805	EF156841		AY009253
Dipodomys_elator	AF173499					AY926443
Dipodomys_phillipsii	AF173500	AF084288	EF156808	EF156844		AY926445
Dipodomys_merriami	FJ514931	EF156793	EF156828	EF156866		AY926416
Dipodomys_nitratoides	AY926372					AY926439
Dipodomys_ordii	AF173501	U59173	EF156806	EF156842		AY926432
Dipodomys_compactus	AY926379	EF156763	EF156801	EF156836		AY926446
Dipodomys_venustus	AY926373					AY926440
Dipodomys_simulans	GU175437					AY926434
Dipodomys_agilis	AY926366	EF156761	EF156799	EF156834		AY926433
Dipodomys_panamintinus	AY926384	EF156770	EF156807	EU107504		AY926451
Dipodomys_heermanni	AY926369	AY012119	AY011151	EF156838		AY926436					AY011275					AY011584									AY011888	AY011945
Dipodomys_stephensi	AY926380					AY926447
Dipodomys_gravipes	AY926375					AY926442
Dipodomys_ingens	AY926377					AY926444
Dipodomys_microps	AY926385	EF156767	DQ422888	EU107493		AY926452
Dipodomys_californicus	AY926368	EF156762	EF156800	EF156835		AY926435
Dipodomys_deserti	AY926381	EF156764	EF156802	EF156837		AY926448
Microdipodops_pallidus	AY926361	EF156774	DQ534232	EF156847		AY926428
Microdipodops_megacephalus	AF172833	EF156773	DQ422896	EF156846		AY926429
Chaetodipus_californicus	AY926401	EF156784	EF156819	EF156857		AY009259										AY303181				AY303217						AY303200
Chaetodipus_spinatus	AY926398	EF156789	EF156824	EF156862		AY009263
Chaetodipus_eremicus	AY926392	EF156785	EF156820	EF156858		AY009256
Chaetodipus_penicillatus	AF155868			AY331093		AY009257		AY259036																	AY331237
Chaetodipus_pernix	AY926395					AY009258
Chaetodipus_intermedius	AY926389	EF156788	EF156823	EU107500		AY009264		AY694094
Chaetodipus_goldmani	AY926394					AY009261
Chaetodipus_artus	AY926396					AY009260
Chaetodipus_nelsoni	AY926390					AY009255
Chaetodipus_fallax	AY926402					AY009262
Chaetodipus_arenarius	AY926400					AY009265
Chaetodipus_rudinoris	AY926397
Chaetodipus_baileyi	AY926393	EF156783	EF156818	EU107498		AY259035
Chaetodipus_hispidus	AF172832	EF156787	EF156822	EF156860		AY009254
Chaetodipus_formosus	AY926387	EF156786	EF156821	EF156859		AY926424
Perognathus_amplus	DQ168552					AY926414
Perognathus_inornatus	AY926404					AY926415
Perognathus_longimembris	FJ514832	EF156792	EF156827	EU107506		AY926420
Perognathus_flavus	DQ168551	U67298	EF156826	EF156864	U18830	AY926417
Perognathus_merriami	FJ514931	EF156793	EF156828	EF156866		AY926416
Perognathus_alticola	AY926413					AY926454
Perognathus_parvus	AY926407	EF156794	EF156829	EF156867		AY926419
Perognathus_flavescens	FJ514910	EF156790	EF156825	EF156863		AY926422
Perognathus_fasciatus	AY926410					AY926421
Liomys_adspersus	DQ168469
Liomys_salvini	DQ168546	EF156782	EF156817	EF156855
Liomys_spectabilis	DQ168550
Liomys_pictus	DQ168535	EF156781	EF156816	EF156854		AY926426
Liomys_irroratus	DQ168501	EF156780	EF156815	EF156853
Heteromys_nelsoni		EF156779	EF156814	EF156852
Heteromys_australis		EF156776	EF156811	EF156849
Heteromys_anomalus	DQ168468	EF156775	EF156810	EF156848
Heteromys_desmarestianus	DQ168467	EF156777	EF156812	EF156850		AY926425
Heteromys_gaumeri	AJ389536	AJ389547	EF156813	EF156851
Thomomys_bottae	AF445064			AY331088												AY303196				AF297277					AY331232	AY303215
Thomomys_townsendii	U65282			AF284357
Thomomys_umbrinus	U65290	AF084290		AY331089																					AY331233
Thomomys_bulbivorus	AF155867			AY331090																					AY331234
Thomomys_talpoides	U65291			AY331091		AY331091														AJ427234					AY331235			AJ427227
Thomomys_mazama	AF215807			AY331092																					AY331236
Thomomys_monticola	U65293			AY506565																					AY506568
Cratogeomys_gymnurus	AF302179			AY506563																					AY506566
Cratogeomys_tylorhinus	AY545532			AY506564																					AY545593
Cratogeomys_neglectus	AF302174			AY331073																					AY331217
Cratogeomys_fumosus	AY545538			AY331075																					AY545596
Cratogeomys_zinseri	AF302170			AY331074																					AY331218
Cratogeomys_merriami	AY649468			AY649490																					AY581194
Cratogeomys_goldmani	AF302176			EF607236																					AY331221
Cratogeomys_castanops	AF302172	AF084291		AY331076	U18828														AF332027	EU551778			AM909835		AY545589		AM909830
Pappogeomys_bulleri	AF302177	EU551798	EF156832	AY331084																EU551779					AY331228
Orthogeomys_cherriei	L38473			AY331079																					AY331223
Orthogeomys_heterodus	U65300	AJ389548		L32696
Orthogeomys_underwoodi	L38466			AY331080																					AY331224
Orthogeomys_cavator	L38474			L32686
Orthogeomys_hispidus	L38470			AY331081																					AY331225
Zygogeomys_trichopus	L38465	EF156795	EF156830	AY331087																					AY331231
Geomys_pinetis	AY393963	EU551803																		EU551790
Geomys_breviceps	FJ210793	AF084294		AY331085		AY926453					AM407913					FM162123			FM162075	AM407914					AY331229	FM162091		AM407915
Geomys_knoxjonesi	AY393947	AF084295																		EU551795
Geomys_arenarius	AY393935	AF084292																		EU551796
Geomys_bursarius	AY393950	AF084299		L32694	U18829									AF540629					AF332028	EU551780
Geomys_texensis_texensis	AY395319	AF084304		AY331086																EU551785					AY331230
Geomys_attwateri	AY393938	AF084293																		EU551794
Geomys_tropicalis	AY393971	AF084307																		EU551797
Geomys_personatus	AY393953	AF084300		L32689																EU551791
