# Supplementary material for: A glimpse on the pattern of rodent diversification: a phylogenetic approach
Source: BMC Evol Biol. 2012 Jun 14;12:88. doi: 10.1186/1471-2148-12-88 (PMC3532383; doi:10.1186/1471-2148-12-88)
Supplement: Additional file 17 — Rodentia accession numbers by taxonomic group (Sheet 1: MYODONTA + ANOMALUROMORPHA; Sheet 2: SCIUROIDEA; Sheet 3: CTENOHYSTRICA; Sheet 4: CASTORIMORPHA). [file 1471-2148-12-88-S17.xls]

## Sheet: Sheet1
Clades	Genes
CTENOHYSTRICA	12S,16S,apob,cyb,ghr,irbp,rag1,vwf
SCIUROIDEA	12S,16S,cy,irbp,rag1,cmyce1,cmyce2,co3,ghr
CASTORIMORPHA	12S,16S,cnr1,co1,co3,cyb,ghr,rag1
Arvicolinae + Cricetinae	12S,DLOOP,cyb,ghr,nd4,vWF
Murinae	12S,brca1,cyb,ghr,irbp,rag1
Gerbillinae + Deomyinae	12S,16S,co1,cyb,irbp
Neotomyinae	adh1,co2,co3,cyb,ghr,irbp,nd3,nd4,nd4l
Sigmodontinae + Tylomyinae	12S,adh1,co1,cyb,ghr,nd1,nd4,nd4l,rag1
Spalacidae + Dipodidae + Anomaluridae + Calomyscidae	12S,cnr1,cyb,ghr,irbp
